# Supplementary material for: Phylogeny, Global Biogeography and Pleomorphism of Zanclospora
Source: Microorganisms. 2021 Mar 29;9(4):706. doi: 10.3390/microorganisms9040706 (PMC8066784; doi:10.3390/microorganisms9040706)
Supplement: Supplementary file 1 [file microorganisms-09-00706-s001.zip]

Archive with 7 entries (6 files):
- Supplementary Tables/
- Supplementary Tables/Supplementary Table S1.pdf
- Supplementary Tables/Supplementary Table S2.xlsx
- Supplementary Tables/Supplementary Table S3.xlsx
- Supplementary Tables/Supplementary Table S4.xls
- Supplementary Tables/Supplementary Table S5.pdf
- Supplementary Tables/Supplementary Table S6.pdf
