# Supplementary material for: Phylogeny, Global Biogeography and Pleomorphism of Zanclospora
Source: Microorganisms. 2021 Mar 29;9(4):706. doi: 10.3390/microorganisms9040706 (PMC8066784; doi:10.3390/microorganisms9040706)
Supplement: Supplementary file 1 [file microorganisms-09-00706-s001.zip › Supplementary Tables/Supplementary Table S2.xlsx]

## Sheet: Samples with Zanclospora
Table S2. A list of environmental samples attributable to Zanclospora with references to all studies in the GlobalFungi database.
databaseSAMPLE_id	Sample name*	Sample type*	Sample type description*	Latitude* (decimal value)	Longitude* (decimal value)	Continent*	Year of sampling*	Biome ENVO general classification*	Sequencing platform*	Target gene*	Primers name*	Sample sequence identifier*	Elevation (m.a.s.l.)	MAT (°C)	MAP (mm)	MAT (°C) study	MAP (mm) study	Biome ENVO detailed classification	Country	Month of sampling	Dominant plant species	Plant taxa observed	Area sampled (m2)	Number of subsamples	Sampling details	Sample depth (cm)	Total mass DNA extraction (g)	Sample size DNA extraction (unit)	DNA extraction method	Total C content (%)	Total N content (%)	Organic matter content (%)	pH value	pH measurement_method	Total Ca (ppm)	Total P (ppm)	Total K (ppm)	Other info	Location-specification	ITS1 extracted	ITS2 extracted	ITS extracted total	Paper id	title year*	authors*	journal*	doi paper*
363	CSP27-79_m	deadwood	deadwood_margin of stem	29.2471	118.136	Asia	2012	forest biome	454Roche	ITS_both	ITS1F/ITS4	ERR1120325	665	14.8	2407	16.7	2000	broadleaf forest biome	China	August	Schima superba	n/a	n/a	1	n/a	n/a	0.1	n/a	ZR Soil Microbe DNA MiniPrep kit (Zymo Research)	n/a	n/a	n/a	4.3	H2O	n/a	n/a	n/a	margin of the log	Gutianshan National Nature Reserve, Zhejiang province, South-East China	1679	1961	3640	Purahong_2017_8EFD	Characterization of Unexplored Deadwood Mycobiome in Highly Diverse Subtropical Forests Using Culture-independent Molecular Technique_2017	Purahong, W., Pietsch, K.A., Lentendu, G., Schöps, R., Bruelheide, H., Wirth, C., Buscot, F. and Wubet, T.	Frontiers in Microbiology 8:574.	10.3389/fmicb.2017.00574
533	PM3889_3	root	roots_root fragments	-13.5681	-39.7069	South America	2014	forest biome	IonTorrent	ITS_both	fITS7/ITS4	SRR4065327	n/a	22.3	1354	n/a	n/a	broadleaf forest biome	Brazil	July to November	Voyria tenella	n/a	n/a	n/a	n/a	n/a	n/a	n/a	NucleoSpin Soil kit (Macherey-Nagel)	n/a	n/a	n/a	n/a	n/a	n/a	n/a	n/a	n/a	French Guiana and Brazil	0	50149	50149	Gomes_2017_95C3	Fungal-host diversity among mycoheterotrophic plants increases proportionally to their fungal-host overlap_2017	Gomes, S.I., Merckx, V.S. and Saavedra, S.	Ecology and Evolution 7(10):3623-3630.	10.1002/ece3.2974
642	Fug23	soil	soil_10 cm depth	22.5667	112.833	Asia	2014	forest biome	Illumina	ITS_both	ITS1/ITS4	SRR5714453	n/a	22.9	1842	21.7	1700	broadleaf forest biome	China	September	Schima superba, Michelia macclurei	n/a	0.002	1	soil core of 5 cm diameter	0 to 10	n/a	n/a	PowerSoil DNA isolation kit (MoBio)	n/a	n/a	n/a	n/a	n/a	n/a	n/a	n/a	n/a	Heshan National Field Research Station of Forest Ecosystem, Guangdong province, southeastern China	60844	0	60844	He_2017_EB1D	Diversity and co-occurrence network of soil fungi are more responsive than those of bacteria to shifts in precipitation seasonality in a subtropical forest_2017	He, D., Shen, W., Eberwein, J., Zhao, Q., Ren, L. and Wu, Q.L.	Soil Biology and Biochemistry 115:499-510.	10.1016/j.soilbio.2017.09.023
1444	Fug18	soil	soil_10 cm depth	22.5667	112.833	Asia	2014	forest biome	Illumina	ITS_both	ITS1/ITS4	SRR5714456	n/a	22.9	1842	21.7	1700	broadleaf forest biome	China	May	Schima superba, Michelia macclurei	n/a	0.002	1	soil core of 5 cm diameter	0 to 10	n/a	n/a	PowerSoil DNA isolation kit (MoBio)	n/a	n/a	n/a	n/a	n/a	n/a	n/a	n/a	n/a	Heshan National Field Research Station of Forest Ecosystem, Guangdong province, southeastern China	64199	0	64199	He_2017_EB1D	Diversity and co-occurrence network of soil fungi are more responsive than those of bacteria to shifts in precipitation seasonality in a subtropical forest_2017	He, D., Shen, W., Eberwein, J., Zhao, Q., Ren, L. and Wu, Q.L.	Soil Biology and Biochemistry 115:499-510.	10.1016/j.soilbio.2017.09.023
1890	SRR1502612	soil	organic and mineral horizons_0 to 5 cm depth	-42.733	146.317	Australia	2012	forest biome	454Roche	ITS2	ITS3/ITS4	n/a	440	10.2	1793	9.61667	n/a	mixed forest biome	Australia	n/a	Nothofagus cunninghamii	n/a	0.002	40	soil core of 5 cm diameter	5	2	n/a	PowerMax Soil DNA isolation kit (MoBio)	24.7299	0.817209	n/a	3.33	KCl	n/a	n/a	n/a	n/a	Australia, TAS, Florentine	0	4903	4903	Tedersoo_2014_B9DD	Global diversity and geography of soil fungi_2014	Tedersoo, L., Bahram, M., Põlme, S., Kõljalg, U., Yorou, N.S., Wijesundera, R., Ruiz, L.V., Vasco-Palacios, A.M., Thu, P.Q., Suija, A., Smith, M.E., Sharp, C., Saluveer, E., Saitta, A., Rosas, M., Riit, T., Ratkowsky, D., Pritsch, K., Põldmaa, K., Piepenbring, M., Phosri, C., Peterson, M., Parts, K., Pärtel, K., Otsing, E., Nouhra, E., Njouonkou, A.L., Nilsson, R.H., Morgado, L.N., Mayor, J., May…	Science 346(6213):1256688.	10.1126/science.1256688
3481	Fug15	soil	soil_10 cm depth	22.5667	112.833	Asia	2014	forest biome	Illumina	ITS_both	ITS1/ITS4	SRR5714480	n/a	22.9	1842	21.7	1700	broadleaf forest biome	China	January	Schima superba, Michelia macclurei	n/a	0.002	1	soil core of 5 cm diameter	0 to 10	n/a	n/a	PowerSoil DNA isolation kit (MoBio)	n/a	n/a	n/a	n/a	n/a	n/a	n/a	n/a	n/a	Heshan National Field Research Station of Forest Ecosystem, Guangdong province, southeastern China	60858	0	60858	He_2017_EB1D	Diversity and co-occurrence network of soil fungi are more responsive than those of bacteria to shifts in precipitation seasonality in a subtropical forest_2017	He, D., Shen, W., Eberwein, J., Zhao, Q., Ren, L. and Wu, Q.L.	Soil Biology and Biochemistry 115:499-510.	10.1016/j.soilbio.2017.09.023
3684	Rubber1_5	soil	bulk soil_0 to 10 cm depth	2.7447	101.79	Asia	2014	anthropogenic terrestrial biome	Illumina	ITS_both	ITS1F/ITS2	1-5-Rub_S101_L001_R2_001	67	27	2077	n/a	n/a	cropland biome	Malaysia	April	Hevea braziliensis	n/a	n/a	5	n/a	0 to 10	0.5	n/a	PowerSoil DNA isolation kit (MoBio)	1.7	0.13	n/a	4.65	n/a	n/a	n/a	n/a	n/a	Malaysia	61799	0	61799	Kerfahi_2016_19C8	Rainforest Conversion to Rubber Plantation May Not Result in Lower Soil Diversity of Bacteria, Fungi, and Nematodes_2016	Kerfahi, D., Tripathi, B.M., Dong, K., Go, R. and Adams, J.M.	Microbial Ecology 72(2):359-371.	10.1007/s00248-016-0790-0
4750	FRIM1_1	soil	bulk soil_0 to 10 cm depth	3.2381	101.973	Asia	2014	forest biome	Illumina	ITS_both	ITS1F/ITS2	1-1-FRIM_S87_L001_R2_001	112	22.8	2378	26.5	2600	broadleaf forest biome	Malaysia	April	n/a	n/a	n/a	5	n/a	0 to 10	0.5	n/a	PowerSoil DNA isolation kit (MoBio)	1.65	0.1	n/a	3.94	n/a	n/a	n/a	n/a	n/a	Malaysia	69182	0	69182	Kerfahi_2016_19C8	Rainforest Conversion to Rubber Plantation May Not Result in Lower Soil Diversity of Bacteria, Fungi, and Nematodes_2016	Kerfahi, D., Tripathi, B.M., Dong, K., Go, R. and Adams, J.M.	Microbial Ecology 72(2):359-371.	10.1007/s00248-016-0790-0
5417	Fug24	soil	soil_10 cm depth	22.5667	112.833	Asia	2014	forest biome	Illumina	ITS_both	ITS1/ITS4	SRR5714454	n/a	22.9	1842	21.7	1700	broadleaf forest biome	China	September	Schima superba, Michelia macclurei	n/a	0.002	1	soil core of 5 cm diameter	0 to 10	n/a	n/a	PowerSoil DNA isolation kit (MoBio)	n/a	n/a	n/a	n/a	n/a	n/a	n/a	n/a	n/a	Heshan National Field Research Station of Forest Ecosystem, Guangdong province, southeastern China	59632	0	59632	He_2017_EB1D	Diversity and co-occurrence network of soil fungi are more responsive than those of bacteria to shifts in precipitation seasonality in a subtropical forest_2017	He, D., Shen, W., Eberwein, J., Zhao, Q., Ren, L. and Wu, Q.L.	Soil Biology and Biochemistry 115:499-510.	10.1016/j.soilbio.2017.09.023
5915	SRR1502616	soil	organic and mineral horizons_0 to 5 cm depth	-43.093	146.65	Australia	2012	forest biome	454Roche	ITS2	ITS3/ITS4	n/a	100	11.7	1026	10.325	n/a	mixed forest biome	Australia	n/a	Eucalyptus	n/a	0.002	40	soil core of 5 cm diameter	5	2	n/a	PowerMax Soil DNA isolation kit (MoBio)	15.7578	0.693355	n/a	4.08	KCl	n/a	n/a	n/a	n/a	Australia, TAS	0	5301	5301	Tedersoo_2014_B9DD	Global diversity and geography of soil fungi_2014	Tedersoo, L., Bahram, M., Põlme, S., Kõljalg, U., Yorou, N.S., Wijesundera, R., Ruiz, L.V., Vasco-Palacios, A.M., Thu, P.Q., Suija, A., Smith, M.E., Sharp, C., Saluveer, E., Saitta, A., Rosas, M., Riit, T., Ratkowsky, D., Pritsch, K., Põldmaa, K., Piepenbring, M., Phosri, C., Peterson, M., Parts, K., Pärtel, K., Otsing, E., Nouhra, E., Njouonkou, A.L., Nilsson, R.H., Morgado, L.N., Mayor, J., May…	Science 346(6213):1256688.	10.1126/science.1256688
6178	CSP22-80_m	deadwood	deadwood_margin of stem	29.277	118.091	Asia	2012	forest biome	454Roche	ITS_both	ITS1F/ITS4	ERR1120323	617	15.7	2015	16.8	2000	broadleaf forest biome	China	August	Schima superba	n/a	n/a	1	n/a	n/a	0.1	n/a	ZR Soil Microbe DNA MiniPrep kit (Zymo Research)	n/a	n/a	n/a	4.6	H2O	n/a	n/a	n/a	margin of the log	Gutianshan National Nature Reserve, Zhejiang province, South-East China	2970	3095	6065	Purahong_2017_8EFD	Characterization of Unexplored Deadwood Mycobiome in Highly Diverse Subtropical Forests Using Culture-independent Molecular Technique_2017	Purahong, W., Pietsch, K.A., Lentendu, G., Schöps, R., Bruelheide, H., Wirth, C., Buscot, F. and Wubet, T.	Frontiers in Microbiology 8:574.	10.3389/fmicb.2017.00574
7006	n/a	soil	organic and mineral horizons_0 to 5 cm depth	-9.44475	147.35	Australia	2011	forest biome	Illumina	ITS2	ITS3/ITS4	n/a	885	22.8	1969	n/a	n/a	broadleaf forest biome	Papua New Guinea	November	Castanopsis acuminatissima	n/a	0.002	40	soil core of 5 cm diameter	5	2	n/a	PowerMax Soil DNA isolation kit (MoBio)	1.14	0.06	n/a	4.46	KCl	186.2	2.22	n/a	n/a	Papua New Guinea	0	26115	26115	Tedersoo_2015_ED81	Shotgun metagenomes and multiple primer pair-barcode combinations of amplicons reveal biases in metabarcoding analyses of fungi_2015	Tedersoo, L., Anslan, S., Bahram, M., Põlme, S., Riit, T., Liiv, I., Kõljalg, U., Kisand, V., Nilsson, R.H., Hildebrand, F., Bork, P. and Kessy, A.	Mycokeys 10:1-43.	10.3897/mycokeys.10.4852
7102	FRIM2_4	soil	bulk soil_0 to 10 cm depth	3.2394	101.634	Asia	2014	forest biome	Illumina	ITS_both	ITS1F/ITS2	FRIM3-4_2-ITS_2	120	26.5	2525	26.5	2600	broadleaf forest biome	Malaysia	April	NA_	n/a	n/a	5	n/a	0 to 10	0.5	n/a	PowerSoil DNA isolation kit (MoBio)	2.33	0.17	n/a	4.78	n/a	n/a	n/a	n/a	n/a	Malaysia	10298	0	10298	Kerfahi_2016_19C8	Rainforest Conversion to Rubber Plantation May Not Result in Lower Soil Diversity of Bacteria, Fungi, and Nematodes_2016	Kerfahi, D., Tripathi, B.M., Dong, K., Go, R. and Adams, J.M.	Microbial Ecology 72(2):359-371.	10.1007/s00248-016-0790-0
7695	Fug22	soil	soil_10 cm depth	22.5667	112.833	Asia	2014	forest biome	Illumina	ITS_both	ITS1/ITS4	SRR5714452	n/a	22.9	1842	21.7	1700	broadleaf forest biome	China	September	Schima superba, Michelia macclurei	n/a	0.002	1	soil core of 5 cm diameter	0 to 10	n/a	n/a	PowerSoil DNA isolation kit (MoBio)	n/a	n/a	n/a	n/a	n/a	n/a	n/a	n/a	n/a	Heshan National Field Research Station of Forest Ecosystem, Guangdong province, southeastern China	47148	0	47148	He_2017_EB1D	Diversity and co-occurrence network of soil fungi are more responsive than those of bacteria to shifts in precipitation seasonality in a subtropical forest_2017	He, D., Shen, W., Eberwein, J., Zhao, Q., Ren, L. and Wu, Q.L.	Soil Biology and Biochemistry 115:499-510.	10.1016/j.soilbio.2017.09.023
8147	Fug19	soil	soil_10 cm depth	22.5667	112.833	Asia	2014	forest biome	Illumina	ITS_both	ITS1/ITS4	SRR5714467	n/a	22.9	1842	21.7	1700	broadleaf forest biome	China	May	Schima superba, Michelia macclurei	n/a	0.002	1	soil core of 5 cm diameter	0 to 10	n/a	n/a	PowerSoil DNA isolation kit (MoBio)	n/a	n/a	n/a	n/a	n/a	n/a	n/a	n/a	n/a	Heshan National Field Research Station of Forest Ecosystem, Guangdong province, southeastern China	56681	0	56681	He_2017_EB1D	Diversity and co-occurrence network of soil fungi are more responsive than those of bacteria to shifts in precipitation seasonality in a subtropical forest_2017	He, D., Shen, W., Eberwein, J., Zhao, Q., Ren, L. and Wu, Q.L.	Soil Biology and Biochemistry 115:499-510.	10.1016/j.soilbio.2017.09.023
8151	Fug13	soil	soil_10 cm depth	22.5667	112.833	Asia	2014	forest biome	Illumina	ITS_both	ITS1/ITS4	SRR5714484	n/a	22.9	1842	21.7	1700	broadleaf forest biome	China	January	Schima superba, Michelia macclurei	n/a	0.002	1	soil core of 5 cm diameter	0 to 10	n/a	n/a	PowerSoil DNA isolation kit (MoBio)	n/a	n/a	n/a	n/a	n/a	n/a	n/a	n/a	n/a	Heshan National Field Research Station of Forest Ecosystem, Guangdong province, southeastern China	54542	0	54542	He_2017_EB1D	Diversity and co-occurrence network of soil fungi are more responsive than those of bacteria to shifts in precipitation seasonality in a subtropical forest_2017	He, D., Shen, W., Eberwein, J., Zhao, Q., Ren, L. and Wu, Q.L.	Soil Biology and Biochemistry 115:499-510.	10.1016/j.soilbio.2017.09.023
8155	Fug20	soil	soil_10 cm depth	22.5667	112.833	Asia	2014	forest biome	Illumina	ITS_both	ITS1/ITS4	SRR5714468	n/a	22.9	1842	21.7	1700	broadleaf forest biome	China	May	Schima superba, Michelia macclurei	n/a	0.002	1	soil core of 5 cm diameter	0 to 10	n/a	n/a	PowerSoil DNA isolation kit (MoBio)	n/a	n/a	n/a	n/a	n/a	n/a	n/a	n/a	n/a	Heshan National Field Research Station of Forest Ecosystem, Guangdong province, southeastern China	47856	0	47856	He_2017_EB1D	Diversity and co-occurrence network of soil fungi are more responsive than those of bacteria to shifts in precipitation seasonality in a subtropical forest_2017	He, D., Shen, W., Eberwein, J., Zhao, Q., Ren, L. and Wu, Q.L.	Soil Biology and Biochemistry 115:499-510.	10.1016/j.soilbio.2017.09.023
8161	Fug21	soil	soil_10 cm depth	22.5667	112.833	Asia	2014	forest biome	Illumina	ITS1	ITS1/ITS4	SRR5714451	n/a	22.9	1842	21.7	1700	broadleaf forest biome	China	September	Schima superba, Michelia macclurei	n/a	0.002	1	soil core of 5 cm diameter	0 to 10	n/a	n/a	PowerSoil DNA isolation kit (MoBio)	n/a	n/a	n/a	n/a	n/a	n/a	n/a	n/a	n/a	Heshan National Field Research Station of Forest Ecosystem, Guangdong province, southeastern China	61844	0	61844	He_2017_EB1D	Diversity and co-occurrence network of soil fungi are more responsive than those of bacteria to shifts in precipitation seasonality in a subtropical forest_2017	He, D., Shen, W., Eberwein, J., Zhao, Q., Ren, L. and Wu, Q.L.	Soil Biology and Biochemistry 115:499-510.	10.1016/j.soilbio.2017.09.023
8417	KP3Mq	soil	soil_10 cm depth	-21.1718	165.039	Australia	2013	shrubland biome	Illumina	ITS_both	fITS7/ITS4	SRR4289171	1100	19.8	1945	n/a	1350	tropical shrubland biome	New Caledonia	July	Tristaniopsis sp	n/a	0.002	25	soil core of 5 cm diameter	10	2	n/a	PowerSoil DNA isolation kit (MoBio)	n/a	n/a	n/a	n/a	n/a	n/a	n/a	n/a	n/a	New Caledonia	0	22942	22942	Gourmelon_2016_9281	Environmental and Geographical Factors Structure Soil Microbial Diversity in New Caledonian Ultramafic Substrates: A Metagenomic Approach_2016	Gourmelon, V., Maggia, L., Powell, J.R., Gigante, S., Hortal, S., Gueunier, C., Letellier, K. and Carriconde, F.	PloSone 11(12):e0167405.	10.1371/journal.pone.0167405
9227	SRR1502599	soil	organic and mineral horizons_0 to 5 cm depth	-42.7642	171.687	Australia	2012	forest biome	454Roche	ITS2	ITS3/ITS4	n/a	295	10.5	2578	n/a	n/a	mixed forest biome	New Zealand	n/a	Nothofagus menziesii, Nothofagus fusca	n/a	0.002	40	soil core of 5 cm diameter	5	2	n/a	PowerMax Soil DNA isolation kit (MoBio)	23.9289	1.04181	n/a	3.48	KCl	n/a	n/a	n/a	n/a	New Zealand, Taramakau	0	9646	9646	Tedersoo_2014_B9DD	Global diversity and geography of soil fungi_2014	Tedersoo, L., Bahram, M., Põlme, S., Kõljalg, U., Yorou, N.S., Wijesundera, R., Ruiz, L.V., Vasco-Palacios, A.M., Thu, P.Q., Suija, A., Smith, M.E., Sharp, C., Saluveer, E., Saitta, A., Rosas, M., Riit, T., Ratkowsky, D., Pritsch, K., Põldmaa, K., Piepenbring, M., Phosri, C., Peterson, M., Parts, K., Pärtel, K., Otsing, E., Nouhra, E., Njouonkou, A.L., Nilsson, R.H., Morgado, L.N., Mayor, J., May…	Science 346(6213):1256688.	10.1126/science.1256688
9442	GM063_1	root	roots_root fragments	4.19517	-52.1496	South America	2014	forest biome	IonTorrent	ITS_both	fITS7/ITS4	SRR4065314	n/a	25.5	3869	n/a	n/a	broadleaf forest biome	French Guiana	July to November	Voyria tenella	n/a	n/a	n/a	n/a	n/a	n/a	n/a	NucleoSpin Soil kit (Macherey-Nagel)	n/a	n/a	n/a	n/a	n/a	n/a	n/a	n/a	n/a	French Guiana and Brazil	0	19052	19052	Gomes_2017_95C3	Fungal-host diversity among mycoheterotrophic plants increases proportionally to their fungal-host overlap_2017	Gomes, S.I., Merckx, V.S. and Saavedra, S.	Ecology and Evolution 7(10):3623-3630.	10.1002/ece3.2974
11052	K3C	root	root fragments contained in soil cores of 10 cm depth	19.6702	-155.347	North America	2011	forest biome	Illumina	ITS_both	ITS1F/ITS2	SRR3480580	1598	15.1	2736	n/a	n/a	broadleaf forest biome	USA	October to November	Metrosideros polymorpha	n/a	n/a	3	n/a	10	n/a	1 root fragment (ca. 3-4 cm)	DNeasy Plant Mini kit (Qiagen)	n/a	n/a	n/a	n/a	n/a	n/a	n/a	n/a	n/a	Hawaii	868	0	868	Vannette_2016_07A8	Forest area and connectivity influence root-associated fungal communities in a fragmented landscape_2016	Vannette, R.L., Leopold, D.R. and Fukami, T.	Ecology 97(9):2374-2383.	10.1002/ecy.1472
11193	CSP05-111_c	deadwood	deadwood_center of stem	29.2469	118.112	Asia	2012	forest biome	454Roche	ITS_both	ITS1F/ITS4	ERR1120260	507	16.6	1856	17.8	2000	broadleaf forest biome	China	August	Schima superba	n/a	n/a	1	n/a	n/a	0.1	n/a	ZR Soil Microbe DNA MiniPrep kit (Zymo Research)	n/a	n/a	n/a	5	H2O	n/a	n/a	n/a	center of the log	Gutianshan National Nature Reserve, Zhejiang province, South-East China	1657	1822	3479	Purahong_2017_8EFD	Characterization of Unexplored Deadwood Mycobiome in Highly Diverse Subtropical Forests Using Culture-independent Molecular Technique_2017	Purahong, W., Pietsch, K.A., Lentendu, G., Schöps, R., Bruelheide, H., Wirth, C., Buscot, F. and Wubet, T.	Frontiers in Microbiology 8:574.	10.3389/fmicb.2017.00574
11745	CSP14-43_m	deadwood	deadwood_margin of stem	29.2494	118.135	Asia	2012	forest biome	454Roche	ITS_both	ITS1F/ITS4	ERR1120397	639	14.8	2407	17	2000	broadleaf forest biome	China	August	Schima superba	n/a	n/a	1	n/a	n/a	0.1	n/a	ZR Soil Microbe DNA MiniPrep kit (Zymo Research)	n/a	n/a	n/a	4.4	H2O	n/a	n/a	n/a	margin of the log	Gutianshan National Nature Reserve, Zhejiang province, South-East China	2361	2544	4905	Purahong_2017_8EFD	Characterization of Unexplored Deadwood Mycobiome in Highly Diverse Subtropical Forests Using Culture-independent Molecular Technique_2017	Purahong, W., Pietsch, K.A., Lentendu, G., Schöps, R., Bruelheide, H., Wirth, C., Buscot, F. and Wubet, T.	Frontiers in Microbiology 8:574.	10.3389/fmicb.2017.00574
12053	SRR1502313	soil	organic and mineral horizons_0 to 5 cm depth	-3.598	-69.53	South America	2011	forest biome	454Roche	ITS2	ITS3/ITS4	n/a	110	25.1	2567	25.7167	n/a	broadleaf forest biome	Colombia	n/a	Pseudomonotes tropenbosii	n/a	0.002	40	soil core of 5 cm diameter	5	2	n/a	PowerMax Soil DNA isolation kit (MoBio)	33.6701	1.76133	n/a	2.65	KCl	n/a	n/a	n/a	n/a	Colombia, Mega, El Zafire	0	4514	4514	Tedersoo_2014_B9DD	Global diversity and geography of soil fungi_2014	Tedersoo, L., Bahram, M., Põlme, S., Kõljalg, U., Yorou, N.S., Wijesundera, R., Ruiz, L.V., Vasco-Palacios, A.M., Thu, P.Q., Suija, A., Smith, M.E., Sharp, C., Saluveer, E., Saitta, A., Rosas, M., Riit, T., Ratkowsky, D., Pritsch, K., Põldmaa, K., Piepenbring, M., Phosri, C., Peterson, M., Parts, K., Pärtel, K., Otsing, E., Nouhra, E., Njouonkou, A.L., Nilsson, R.H., Morgado, L.N., Mayor, J., May…	Science 346(6213):1256688.	10.1126/science.1256688
12241	SRR1502310	soil	organic and mineral horizons_0 to 5 cm depth	-0.3629	-72.2417	South America	2011	forest biome	454Roche	ITS2	ITS3/ITS4	n/a	125	24.2	3203	26.6083	n/a	broadleaf forest biome	Colombia	n/a	Coccoloba sp	n/a	0.002	40	soil core of 5 cm diameter	5	2	n/a	PowerMax Soil DNA isolation kit (MoBio)	28.9376	1.5004	n/a	2.6	KCl	n/a	n/a	n/a	n/a	Colombia, Puerto Santana, Chorro	0	4888	4888	Tedersoo_2014_B9DD	Global diversity and geography of soil fungi_2014	Tedersoo, L., Bahram, M., Põlme, S., Kõljalg, U., Yorou, N.S., Wijesundera, R., Ruiz, L.V., Vasco-Palacios, A.M., Thu, P.Q., Suija, A., Smith, M.E., Sharp, C., Saluveer, E., Saitta, A., Rosas, M., Riit, T., Ratkowsky, D., Pritsch, K., Põldmaa, K., Piepenbring, M., Phosri, C., Peterson, M., Parts, K., Pärtel, K., Otsing, E., Nouhra, E., Njouonkou, A.L., Nilsson, R.H., Morgado, L.N., Mayor, J., May…	Science 346(6213):1256688.	10.1126/science.1256688
13306	CSP22-80_c	deadwood	deadwood_center of stem	29.277	118.091	Asia	2012	forest biome	454Roche	ITS_both	ITS1F/ITS4	ERR1120322	617	15.7	2015	16.8	2000	broadleaf forest biome	China	August	Schima superba	n/a	n/a	1	n/a	n/a	0.1	n/a	ZR Soil Microbe DNA MiniPrep kit (Zymo Research)	n/a	n/a	n/a	4.6	H2O	n/a	n/a	n/a	center of the log	Gutianshan National Nature Reserve, Zhejiang province, South-East China	2826	2885	5711	Purahong_2017_8EFD	Characterization of Unexplored Deadwood Mycobiome in Highly Diverse Subtropical Forests Using Culture-independent Molecular Technique_2017	Purahong, W., Pietsch, K.A., Lentendu, G., Schöps, R., Bruelheide, H., Wirth, C., Buscot, F. and Wubet, T.	Frontiers in Microbiology 8:574.	10.3389/fmicb.2017.00574
17137	SRR1502631	soil	organic and mineral horizons_0 to 5 cm depth	5.48864	116.022	Asia	2012	forest biome	454Roche	ITS2	ITS3/ITS4	n/a	624	23.2	2671	23.8167	n/a	broadleaf forest biome	Malaysia	n/a	Shorea foxworthyi	n/a	0.002	40	soil core of 5 cm diameter	5	2	n/a	PowerMax Soil DNA isolation kit (MoBio)	3.3564	0.230038	n/a	3.5	KCl	n/a	n/a	n/a	n/a	Malaysia, Sabah, Ulu Kimanis	0	5554	5554	Tedersoo_2014_B9DD	Global diversity and geography of soil fungi_2014	Tedersoo, L., Bahram, M., Põlme, S., Kõljalg, U., Yorou, N.S., Wijesundera, R., Ruiz, L.V., Vasco-Palacios, A.M., Thu, P.Q., Suija, A., Smith, M.E., Sharp, C., Saluveer, E., Saitta, A., Rosas, M., Riit, T., Ratkowsky, D., Pritsch, K., Põldmaa, K., Piepenbring, M., Phosri, C., Peterson, M., Parts, K., Pärtel, K., Otsing, E., Nouhra, E., Njouonkou, A.L., Nilsson, R.H., Morgado, L.N., Mayor, J., May…	Science 346(6213):1256688.	10.1126/science.1256688

## Sheet: All studies in GlobalFungi
	Authors	Year	Title	Journal	doi of the paper
1	Almario, J., Jeena, G., Wunder, J., Langen, G., Zuccaro, A., Coupland, G. and Bucher, M.	2017	Root-associated fungal microbiota of nonmycorrhizal Arabis alpina and its contribution to plant phosphorus nutrition	Proceedings of the National Academy of Sciences 114(44):E9403-E9412.	10.1073/pnas.1710455114
2	Álvarez-Garrido, L., Viñegla, B., Hortal, S., Powell, J.R. and Carreira, J.A.	2019	Distributional shifts in ectomycorrizhal fungal communities lag behind climate-driven tree upward migration in a conifer forest-high elevation shrubland ecotone	Soil Biology and Biochemistry 137:107545.	10.1016/j.soilbio.2019.107545
3	Alzarhani, A.K., Clark, D.R., Underwood, G.J., Ford, H., Cotton, T.A. and Dumbrell, A.J.	2019	Are drivers of root-associated fungal community structure context specific?	ISME Journal 13(5):1330-1344.	10.1038/s41396-019-0350-y
4	Anthony, M.A., Frey, S.D. and Stinson, K.A.	2017	Fungal community homogenization, shift in dominant trophic guild, and appearance of novel taxa with biotic invasion	Ecosphere 8(9):e01951.	10.1002/ecs2.1951
5	Bahram, M., Kohout, P., Anslan, S., Harend, H., Abarenkov, K. and Tedersoo, L.	2016	Stochastic distribution of small soil eukaryotes resulting from high dispersal and drift in a local environment	ISME Journal 10(4):885-896.	10.1038/ismej.2015.164
6	Bach, E.M., Williams, R.J., Hargreaves, S.K., Yang, F. and Hofmockel, K.S.	2018	Greatest soil microbial diversity found in micro-habitats	Soil Biology and Biochemistry 118:217-226.	10.1016/j.soilbio.2017.12.018
7	Baldrian, P., Kolařík, M., Štursová, M., Kopecký, J., Valášková, V., Větrovský, T., Žifčáková, L., Šnajdr, J., Rídl, J., Vlček, Č. and Voříšková, J.	2012	Active and total microbial communities in forest soil are largely different and highly stratified during decomposition	ISME Journal 6(2):248-258.	10.1038/ismej.2011.95
8	Baldrian, P., Zrůstová, P., Tláskal, V., Davidová, A., Merhautová, V. and Vrška, T.	2016	Fungi associated with decomposing deadwood in a natural beech-dominated forest	Fungal Ecology 23:109-122.	10.1016/j.funeco.2016.07.001
9	Barnes, C.J., Maldonado, C., Frøslev, T.G., Antonelli, A. and Rønsted, N.	2016	Unexpectedly High Beta-Diversity of Root-Associated Fungal Communities in the Bolivian Andes	Frontiers in Microbiology 7:1377.	10.3389/fmicb.2016.01377
10	Bergottini, V.M., Hervé, V., Sosa, D.A., Otegui, M.B., Zapata, P.D. and Junier, P.	2017	Exploring the diversity of the root-associated microbiome of Ilex paraguariensis St. Hil. (Yerba Mate)	Applied Soil Ecology 109:23-31.	10.1016/j.apsoil.2016.09.013
11	Bickford, W.A., Goldberg, D.E., Kowalski, K.P. and Zak, D.R.	2018	Root endophytes and invasiveness: no difference between native and non‐native Phragmites in the Great Lakes Region	Ecosphere 9(12):e02526.	10.1002/ecs2.2526
12	Bissett, A., Fitzgerald, A., Meintjes, T., Mele, P.M., Reith, F., Dennis, P.G., Breed, M.F., Brown, B., Brown, M.V., Brugger, J., Byrne, M., Caddy-Retalic, S., Carmody, B., Coates, D.J., Correa, C., Ferrari, B.C., Gupta, V.V.S.R., Hamonts, K., Haslem, A., Hugenholtz, P., Karan, M., Koval, J., Lowe, A.J., Macdonald, S., McGrath, L., Martin, D., Morgan, M., North, K.I., Paungfoo-Lonhienne, C., Pend…	2016	Introducing BASE: the Biomes of Australian Soil Environments soil microbial diversity database	GigaScience 5(1):21.	10.1186/s13742-016-0126-5
13	Buée, M., Reich, M., Murat, C., Morin, E., Nilsson, R.H., Uroz, S. and Martin, F.	2009	454 Pyrosequencing analyses of forest soils reveal an unexpectedly high fungal diversity	New Phytologist 184(2):449-456.	10.1111/j.1469-8137.2009.03003.x
14	Clemmensen, K.E., Finlay, R.D., Dahlberg, A., Stenlid, J., Wardle, D.A. and Lindahl, B.D.	2015	Carbon sequestration is related to mycorrhizal fungal community shifts during long-term succession in boreal forests	New Phytologist 205(4):1525–1536.	10.1111/nph.13208
15	Cline, L.C., Schilling, J.S., Menke, J., Groenhof, E. and Kennedy, P.G.	2018	Ecological and functional effects of fungal endophytes on wood decomposition	Functional Ecology 32(1):181-191.	10.1111/1365-2435.12949
16	Coleine, C., Stajich, J.E., Zucconi, L., Onofri, S., Pombubpa, N., Egidi, E., Franks, A., Buzzini, P. and Selbmann, L.	2018	Antarctic cryptoendolithic fungal communities are highly adapted and dominated by Lecanoromycetes and Dothideomycetes	Frontiers in Microbiology 9:1392.	10.3389/fmicb.2018.01392
17	Cordier, T., Robin, C., Capdevielle, X., Desprez-Loustau, M.L. and Vacher, C.	2012	Spatial variability of phyllosphere fungal assemblages: genetic distance predominates over geographic distance in a European beech stand (Fagus syluatica)	Fungal Ecology 5:509-520.	10.1016/j.funeco.2011.12.004
18	Cox, F., Newsham, K.K., Bol, R., Dungait, J.A. and Robinson, C.H.	2016	Not poles apart: Antarctic soil fungal communities show similarities to those of the distant Arctic	Ecology Letters 19(5):528-536.	10.1111/ele.12587
19	Cross, H., Sønstebø, J.H., Nagy, N.E., Timmermann, V., Solheim, H., Børja, I., Kauserud, H., Carlsen, T., Rzepka, B., Wasak, K., Vivian‐Smith, A. and Hietala, A.M.	2017	Fungal diversity and seasonal succession in ash leaves infected by the invasive ascomycete Hymenoscyphus fraxineus	New Phytologist 213(3):1405–1417.	10.1111/nph.14204
20	Davey, M.L., Heegaard, E., Halvorsen, R., Ohlson, M. and Kauserud, H.	2012	Seasonal trends in the biomass and structure of bryophyte-associated fungal communities explored by 454 pyrosequencing	New Phytologist 195(4):844-856.	10.1111/j.1469-8137.2012.04215.x
21	Davey, M.L., Heegaard, E., Halvorsen, R., Kauserud, H. and Ohlson, M.	2013	Amplicon-pyrosequencing-based detection of compositional shifts in bryophyte-associated fungal communities along an elevation gradient	Molecular Ecology 22(2):368-383.	10.1111/mec.12122
22	Davey, M.L., Kauserud, H. and Ohlson, M.	2014	Forestry impacts on the hidden fungal biodiversity associated with bryophytes	FEMS Microbiology Ecology 90(1):313-325.	10.1111/1574-6941.12386
23	Dean, S.L., Tobias, T.B., Phippen, W.B., Clayton, A.W., Gruver, J. and Porras-Alfaro, A.	2017	A study of Glycine max (soybean) fungal communities under different agricultural practices	Plant Gene 11:8-16.	10.1016/j.plgene.2016.11.003
24	De Beeck, M.O., Lievens, B., Busschaert, P., Declerck, S., Vangronsveld, J. and Colpaert, J.V.	2014	Comparison and Validation of Some ITS Primer Pairs Useful for Fungal Metabarcoding Studies	PloSone 9(6):e97629.	10.1371/journal.pone.0097629
25	De Beeck, M.O., Lievens, B., Busschaert, P., Rineau, F., Smits, M., Vangronsveld, J. and Colpaert, J.V.	2015	Impact of metal pollution on fungal diversity and community structures	Environmental Microbiology 17(6):2035-2047.	10.1111/1462-2920.12547
26	Delgado‐Baquerizo, M., Eldridge, D.J., Ochoa, V., Gozalo, B., Singh, B.K. and Maestre, F.T.	2017	Soil microbial communities drive the resistance of ecosystem multifunctionality to global change in drylands across the globe	Ecology Letters 20(10):1295-1305.	10.1111/ele.12826
27	Elliott, D.R., Caporn, S.J., Nwaishi, F., Nilsson, R.H. and Sen, R.	2015	Bacterial and Fungal Communities in a Degraded Ombrotrophic Peatland Undergoing Natural and Managed Re-Vegetation	PloSone 10(5):e0124726.	10.1371/journal.pone.0124726
28	Fan, K., Weisenhorn, P., Gilbert, J.A. and Chu, H.	2018	Wheat rhizosphere harbors a less complex and more stable microbial co-occurrence pattern than bulk soil.	Soil Biology and Biochemistry 125:251-260.	10.1016/j.soilbio.2018.07.022
29	Fernandez, C.W., Nguyen, N.H., Stefanski, A., Han, Y., Hobbie, S.E., Montgomery, R.A., Reich, P.B. and Kennedy, P.G.	2017	Ectomycorrhizal fungal response to warming is linked to poor host performance at the boreal-temperate ecotone	Global Change Biology 23(4):1598-1609.	10.1111/gcb.13510
30	Fernández-Martínez, M.A., Pérez-Ortega, S., Pointing, S.B., Green, T.A., Pintado, A., Rozzi, R., Sancho, L.G. and de los Ríos, A.	2017	Microbial succession dynamics along glacier forefield chronosequences in Tierra del Fuego (Chile)	Polar Biology 40(10):1939-1957.	10.1007/s00300-017-2110-7
31	Fernández‐Mendoza, F., Fleischhacker, A., Kopun, T., Grube, M. and Muggia, L.	2017	ITS1 metabarcoding highlights low specificity of lichen mycobiomes at a local scale	Molecular Ecology 26(18):4811-4830.	10.1111/mec.14244
32	Frey, B., Rime, T., Phillips, M., Stierli, B., Hajdas, I., Widmer, F. and Hartmann, M.	2016	Microbial diversity in European alpine permafrost and active layers	FEMS Microbiology Ecology 92(3):fiw018.	10.1093/femsec/fiw018
33	Fukasawa, Y. and Matsuoka, S.	2015	Communities of wood-inhabiting fungi in dead pine logs along a geographical gradient in Japan	Fungal Ecology 18:75-82.	10.1016/j.funeco.2015.09.008
34	Gałązka, A. and Grządziel, J.	2018	Fungal Genetics and Functional Diversity of Microbial Communities in the Soil under Long-Term Monoculture of Maize Using Different Cultivation Techniques.	Frontiers in Microbiology 9:76.	10.3389/fmicb.2018.00076
35	de Gannes, V., Bekele, I., Dipchansingh, D., Wuddivira, M.N., De Cairies, S., Boman, M. and Hickey, W.J.	2016	Microbial Community Structure and Function of Soil Following Ecosystem Conversion from Native Forests to Teak Plantation Forests	Frontiers in Microbiology 7:1976.	10.3389/fmicb.2016.01976
36	Gao, C., Zhang, Y., Shi, N.N., Zheng, Y., Chen, L., Wubet, T., Bruelheide, H., Both, S., Buscot, F., Ding, Q., Erfmeier, A., Kühn, P., Nadrowski, K., Scholten, T. and Guo, L-D.	2015	Community assembly of ectomycorrhizal fungi along a subtropical secondary forest succession	New Phytologist 205(2):771-785.	10.1111/nph.13068
37	Ge, Z.W., Brenneman, T., Bonito, G. and Smith, M.E.	2017	Soil pH and mineral nutrients strongly influence truffles and other ectomycorrhizal fungi associated with commercial pecans (Carya illinoinensis)	Plant and Soil 418(1-2):493-505.	10.1007/s11104-017-3312-z
38	Gehring, C.A., Hayer, M., Flores-Rentería, L., Krohn, A.F., Schwartz, E. and Dijkstra, P.	2016	Cheatgrass invasion alters the abundance and composition of dark septate fungal communities in sagebrush steppe	Botany 94(6):481-491.	10.1139/cjb-2015-0237
39	Geml, J., Gravendeel, B., van der Gaag, K.J., Neilen, M., Lammers, Y., Raes, N., Semenova, T.A., de Knijff, P. and Noordeloos, M.E.	2014	The Contribution of DNA Metabarcoding to Fungal Conservation: Diversity Assessment, Habitat Partitioning and Mapping Red-Listed Fungi in Protected Coastal Salix repens Communities in the Netherlands	PloSone 9(6):e99852.	10.1371/journal.pone.0099852
40	Geml, J., Morgado, L.N., Semenova, T.A., Welker, J.M., Walker, M.D. and Smets, E.	2015	Long-term warming alters richness and composition of taxonomic and functional groups of arctic fungi	FEMS Microbiology Ecology 91(8):fiv095.	10.1093/femsec/fiv095
41	George, P.B., Lallias, D., Creer, S., Seaton, F.M., Kenny, J.G., Eccles, R.M., Griffiths, R.I., Lebron, I., Emmett, B.A., Robinson, D.A. and Jones, D.L.	2019	Divergent national-scale trends of microbial and animal biodiversity revealed across diverse temperate soil ecosystems.	Nature Communications 10:1107.	10.1038/s41467-019-09031-1
42	Glassman, S.I., Levine, C.R., DiRocco, A.M., Battles, J.J. and Bruns, T.D.	2016	Ectomycorrhizal fungal spore bank recovery after a severe forest fire: some like it hot	ISME Journal 10(5):1228-1239.	10.1038/ismej.2015.182
43	Glassman, S.I., Wang, I.J. and Bruns, T.D.	2017	Environmental filtering by pH and soil nutrients drives community assembly in fungi at fine spatial scales	Molecular Ecology 26(24):6960-6973.	10.1111/mec.14414
44	Glynou, K., Nam, B., Thines, M. and Maciá‐Vicente, J.G.	2018	Facultative root-colonizing fungi dominate endophytic assemblages in roots of nonmycorrhizal Microthlaspi species	New Phytologist 217(3):1190-1202.	10.1111/nph.14873
45	Goldmann, K., Schöning, I., Buscot, F. and Wubet, T.	2015	Forest Management Type Influences Diversity and Community Composition of Soil Fungi across Temperate Forest Ecosystems	Frontiers in Microbiology 6:1300.	10.3389/fmicb.2015.01300
46	Goldmann, K., Schröter, K., Pena, R., Schöning, I., Schrumpf, M., Buscot, F., Polle, A. and Wubet, T.	2016	Divergent habitat filtering of root and soil fungal communities in temperate beech forests	Scientific Reports 11:31439.	10.1038/srep31439
47	Gomes, S.I., Aguirre‐Gutiérrez, J., Bidartondo, M.I. and Merckx, V.S.	2017	Arbuscular mycorrhizal interactions of mycoheterotrophic Thismia are more specialized than in autotrophic plants	New Phytologist 213(3):1418-1427.	10.1111/nph.14249
48	Gomes, S.I., Merckx, V.S. and Saavedra, S.	2017	Fungal-host diversity among mycoheterotrophic plants increases proportionally to their fungal-host overlap	Ecology and Evolution 7(10):3623-3630.	10.1002/ece3.2974
49	Gourmelon, V., Maggia, L., Powell, J.R., Gigante, S., Hortal, S., Gueunier, C., Letellier, K. and Carriconde, F.	2016	Environmental and Geographical Factors Structure Soil Microbial Diversity in New Caledonian Ultramafic Substrates: A Metagenomic Approach	PloSone 11(12):e0167405.	10.1371/journal.pone.0167405
50	Grau, O., Geml, J., Pérez‐Haase, A., Ninot, J.M., Semenova‐Nelsen, T.A. and Peñuelas, J.	2017	Abrupt changes in the composition and function of fungal communities along an environmental gradient in the high Arctic	Molecular Ecology 26(18):4798-4810.	10.1111/mec.14227
51	Guo, J., Ling, N., Chen, Z., Xue, C., Li, L., Liu, L., Gao, L., Wang, M., Ruan, J., Guo, S., Vandenkoornhuyse, P. and Shen, Q.	2019	Soil fungal assemblage complexity is dependent on soil fertility and dominated by deterministic processes	New Phytologist 226(1):232-243.	10.1111/nph.16345
52	Harrison, J.G., Forister, M.L., Parchman, T.L. and Koch, G.W.	2016	Vertical stratification of the foliar fungal community in the world's tallest trees	American Journal of Botany 103(12):2087-2095.	10.3732/ajb.1600277
53	Hartmann, M., Howes, C.G., VanInsberghe, D., Yu, H., Bachar, D., Christen, R., Nilsson, R.H., Hallam, S.J. and Mohn, W.W.	2012	Significant and persistent impact of timber harvesting on soil microbial communities in Northern coniferous forests	ISME Journal 6(12):2199-2218.	10.1038/ismej.2012.84
54	He, F., Yang, B., Wang, H., Yan, Q., Cao, Y. and He, X.	2016	Changes in composition and diversity of fungal communities along Quercus mongolica forests developments in Northeast China	Applied Soil Ecology 100:162-171.	10.1016/j.apsoil.2015.12.014
55	He, D., Shen, W., Eberwein, J., Zhao, Q., Ren, L. and Wu, Q.L.	2017	Diversity and co-occurrence network of soil fungi are more responsive than those of bacteria to shifts in precipitation seasonality in a subtropical forest	Soil Biology and Biochemistry 115:499-510.	10.1016/j.soilbio.2017.09.023
56	Hiiesalu, I., Bahram, M. and Tedersoo, L.	2017	Plant species richness and productivity determine the diversity of soil fungal guilds in temperate coniferous forest and bog habitats	Molecular Ecology 26(18):4846-4858.	10.1111/mec.14246
57	Hoppe, B., Purahong, W., Wubet, T., Kahl, T., Bauhus, J., Arnstadt, T., Hofrichter, M., Buscot, F. and Krüger, D.	2015	Linking molecular deadwood-inhabiting fungal diversity and community dynamics to ecosystem functions and processes in Central European forests	Fungal Diversity 77(1):367-379.	10.1007/s13225-015-0341-x
58	Chaput, D.L., Hansel, C.M., Burgos, W.D. and Santelli, C.M.	2015	Profiling Microbial Communities in Manganese Remediation Systems Treating Coal Mine Drainage	Applied and Environmental Microbiology 81(6):2189-2198.	10.1128/AEM.03643-14
59	Ihrmark, K., Bödeker, I., Cruz-Martinez, K., Friberg, H., Kubartova, A., Schenck, J., Strid, Y., Stenlid, J., Brandström-Durling, M., Clemmensen, K.E. and Lindahl, B.D.	2012	New primers to amplify the fungal ITS2 region - evaluation by 454-sequencing of artificial and natural communities	FEMS Microbiology Ecology 82(3):666-677.	10.1111/j.1574-6941.2012.01437.x
60	Izuno, A., Tanabe, A.S., Toju, H., Yamasaki, M., Indrioko, S. and Isagi, Y.	2016	Structure of phyllosphere fungal communities in a tropical dipterocarp plantation: A massively parallel next-generation sequencing analysis	Mycoscience 57(3):171-180.	10.1016/j.myc.2015.12.005
61	Izuno, A., Kanzaki, M., Artchawakom, T., Wachrinrat, C. and Isagi, Y.	2016	Vertical Structure of Phyllosphere Fungal Communities in a Tropical Forest in Thailand Uncovered by High-Throughput Sequencing	PloSone 11(11):e0166669.	10.1371/journal.pone.0166669
62	Jarvis, S.G., Woodward, S. and Taylor, A.F.	2015	Strong altitudinal partitioning in the distributions of ectomycorrhizal fungi along a short (300 m) elevation gradient	New Phytologist 206(3):1145-1155.	10.1111/nph.13315
63	Ji, M., van Dorst, J., Bissett, A., Brown, M.V., Palmer, A.S., Snape, I., Siciliano, S.D. and Ferrari, B.C.	2016	Microbial diversity at Mitchell Peninsula, Eastern Antarctica: a potential biodiversity “hotspot”	Polar Biology 39(2):237-249.	10.1007/s00300-015-1776-y
64	Jiao, S., Chen, W., Wang, J., Du, N., Li, Q. and Wei, G.	2018	Soil microbiomes with distinct assemblies through vertical soil profiles drive the cycling of multiple nutrients in reforested ecosystems	Microbiome 6(1):146.	10.1186/s40168-018-0526-0
65	Johansen, R.B., Johnston, P., Mieczkowski, P., Perry, G.L., Robeson, M.S., Burns, B.R. and Vilgalys, R.	2016	A native and an invasive dune grass share similar, patchily distributed, root-associated fungal communities	Fungal Ecology 23:141-155.	10.1016/j.funeco.2016.08.003
66	Jumpponen, A. and Jones, K.L.	2010	Seasonally dynamic fungal communities in the Quercus macrocarpa phyllosphere differ between urban and nonurban environments	New Phytologist 186(2):496-513.	10.1111/j.1469-8137.2010.03197.x
67	Jumpponen, A.R.I., Jones, K.L., David Mattox, J. and Yaege, C.	2010	Massively parallel 454-sequencing of fungal communities in Quercus spp ectomycorrhizas indicates seasonal dynamics in urban and rural sites	Molecular Ecology 19(1):41-53.	10.1111/j.1365-294X.2009.04483.x
68	Kadowaki, K., Sato, H., Yamamoto, S., Tanabe, A.S., Hidaka, A. and Toju, H.	2014	Detection of the horizontal spatial structure of soil fungal communities in a natural forest	Population Ecology 56(2):301-310.	10.1007/s10144-013-0424-z
69	Kamutando, C.N., Vikram, S., Kamgan-Nkuekam, G., Makhalanyane, T.P., Greve, M., Le Roux, J.J., Richardson, D.M., Cowan, D. and Valverde, A.	2017	Soil nutritional status and biogeography influence rhizosphere microbial communities associated with the invasive tree Acacia dealbata	Scientific Reports 7:6472.	10.1038/s41598-017-07018-w
70	Kazartsev, I., Shorohova, E., Kapitsa, E. and Kushnevskaya, H.	2018	Decaying Picea abies log bark hosts diverse fungal communities	Fungal Ecology 33:1-12.	10.1016/j.funeco.2017.12.005
71	Kerfahi, D., Tripathi, B.M., Dong, K., Go, R. and Adams, J.M.	2016	Rainforest Conversion to Rubber Plantation May Not Result in Lower Soil Diversity of Bacteria, Fungi, and Nematodes	Microbial Ecology 72(2):359-371.	10.1007/s00248-016-0790-0
72	Kielak, A.M., Scheublin, T.R., Mendes, L.W., Van Veen, J.A. and Kuramae, E.E.	2016	Bacterial Community Succession in Pine-Wood Decomposition	Frontiers in Microbiology 7:231.	10.3389/fmicb.2016.00231
73	Kolaříková, Z., Kohout, P., Krüger, C., Janoušková, M., Mrnka, L. and Rydlová, J.	2017	Root-associated fungal communities along a primary succession on a mine spoil: Distinct ecological guilds assemble differently	Soil Biology and Biochemistry 113:143-152.	10.1016/j.soilbio.2017.06.004
74	Kyaschenko, J., Clemmensen, K.E., Hagenbo, A., Karltun, E. and Lindahl, B.D.	2017	Shift in fungal communities and associated enzyme activities along an age gradient of managed Pinus sylvestris stands	ISME Journal 11(4):863-874.	10.1038/ismej.2016.184
75	Lanzén, A., Epelde, L., Blanco, F., Martín, I., Artetxe, U. and Garbisu, C.	2016	Multi-targeted metagenetic analysis of the influence of climate and environmental parameters on soil microbial communities along an elevational gradient	Scientific Reports 6:28257.	10.1038/srep28257
76	Leff, J.W., Jones, S.E., Prober, S.M., Barberán, A., Borer, E.T., Firn, J.L., Harpole, W.S., Hobbie, S.E., Hofmockel, K.S., Knops, J.M., McCulley, R.L., La Pierre, K., Risch, A.C., Seabloom, E.W., Schütz, M., Steenbock, C., Stevens, C.J. and Fierer, N.	2015	Consistent responses of soil microbial communities to elevated nutrient inputs in grasslands across the globe	Proceedings of the National Academy of Sciences of the United States of America 112(35):10967-10972.	10.1073/pnas.1508382112
77	Li, Y., Wang, S., Jiang, L., Zhang, L., Cui, S., Meng, F., Wang, Q., Li, X. and Zhou, Y.	2016	Changes of soil microbial community under different degraded gradients of alpine meadow	Agriculture, Ecosystems and Environment 222:213-222.	10.1016/j.agee.2016.02.020
78	Liu, J., Sui, Y., Yu, Z., Shi, Y., Chu, H., Jin, J., Liu, X. and Wang, G.	2015	Soil carbon content drives the biogeographical distribution of fungal communities in the black soil zone of northeast China	Soil Biology and Biochemistry 83:29-39.	10.1016/j.soilbio.2015.01.009
79	Liu, C., Ding, N., Fu, Q., Brookes, P.C., Xu, J., Guo, B., Lin, Y., Li, H. and Li, N.	2016	The influence of soil properties on the size and structure of bacterial and fungal communities along a paddy soil chronosequence	European Journal of Soil Biology 76:9-18.	10.1016/j.ejsobi.2016.06.002
80	Marasco, R., Mosqueira, M.J., Fusi, M., Ramond, J.B., Merlino, G., Booth, J.M., Maggs-Kölling, G., Cowan, D.A. and Daffonchio, D.	2018	Rhizosheath microbial community assembly of sympatric desert speargrasses is independent of the plant host	Microbiome 6(1):215.	10.1186/s40168-018-0597-y
81	Marín, C., Godoy, R., Valenzuela, E., Schloter, M., Wubet, T., Boy, J. and Gschwendtner, S.	2017	Functional land-use change effects on soil fungal communities in Chilean temperate rainforests	Journal of Soil Science and Plant Nutrition 17(4):985-1002.	10.4067/S0718-95162017000400011
82	Martirosyan, V., Unc, A., Miller, G., Doniger, T., Wachtel, C. and Steinberger, Y.	2016	Desert Perennial Shrubs Shape the Microbial-Community Miscellany in Laimosphere and Phyllosphere Space	Microbial Ecology 72(3):659-668.	10.1007/s00248-016-0822-9
83	Matsuoka, S., Mori, A.S., Kawaguchi, E., Hobara, S. and Osono, T.	2016	Disentangling the relative importance of host tree community, abiotic environment and spatial factors on ectomycorrhizal fungal assemblages along an elevation gradient	FEMS Microbiology Ecology 92(5):fiw044.	10.1093/femsec/fiw044
84	Matsuoka, S., Kawaguchi, E. and Osono, T.	2016	Temporal distance decay of similarity of ectomycorrhizal fungal community composition in a subtropical evergreen forest in Japan	FEMS Microbiology Ecology 92(5):fiw061.	10.1093/femsec/fiw061
85	Matsuoka, S., Ogisu, Y., Sakoh, S., Hobara, S. and Osono, T.	2018	Taxonomic, functional, and phylogenetic diversity of fungi along primary successional and elevational gradients near Mount Robson, British Columbia	Polar Science 21:165-171.	10.1016/j.polar.2018.09.004
86	McHugh, T.A., Koch, G.W. and Schwartz, E.	2014	Minor Changes in Soil Bacterial and Fungal Community Composition Occur in Response to Monsoon Precipitation in a Semiarid Grassland	Microbial Ecology 68(2):370-378.	10.1007/s00248-014-0416-3
87	McHugh, T.A. and Schwartz, E.	2015	Changes in plant community composition and reduced precipitation have limited effects on the structure of soil bacterial and fungal communities present in a semiarid grassland	Plant and Soil 388(1-2):175-186.	10.1007/s11104-014-2269-4
88	Mello, A., Napoli, C., Murat, C., Morin, E., Marceddu, G. and Bonfante, P.	2011	ITS-1 versus ITS-2 pyrosequencing: a comparison of fungal populations in truffle grounds	Mycologia 103(6):1184-1193.	10.3852/11-027
89	Mendoza, J.R., Kok, C.R., Stratton, J., Bianchini, A. and Hallen-Adams, H.E.	2017	Understanding the mycobiota of maize from the highlands of Guatemala, and implications for maize quality and safety	Crop Protection 101:5-11.	10.1016/j.cropro.2017.07.009
90	Mirmajlessi, S.M., Bahram, M., Mänd, M., Najdabbasi, N., Mansouripour, S. and Loit, E.	2018	Survey of Soil Fungal Communities in Strawberry Fields by Illumina Amplicon Sequencing.	Eurasian Soil Science 51(6):682-691.	10.1134/S106422931806011X
91	Miura, T., Sánchez, R., Castañeda, L.E., Godoy, K. and Barbosa, O.	2017	Is microbial terroir related to geographic distance between vineyards?	Environmental Microbiology Reports 9(6):742-749.	10.1111/1758-2229.12589
92	Montagna, M., Berruti, A., Bianciotto, V., Cremonesi, P., Giannico, R., Gusmeroli, F., Lumini, E., Pierce, S., Pizzi, F., Turri, F. and Gandini, G.	2018	Differential biodiversity responses between kingdoms (plants, fungi, bacteria and metazoa) along an Alpine succession gradient	Molecular Ecology 27(18):3671-3685.	10.1111/mec.14817
93	Moussa, T.A., Al-Zahrani, H.S., Almaghrabi, O.A., Abdelmoneim, T.S. and Fuller, M.P.	2017	Comparative metagenomics approaches to characterize the soil fungal communities of western coastal region, Saudi Arabia	PloSone 12(9):e0185096.	10.1371/journal.pone.0185096
94	Muller, L.A. and Hilger, H.H.	2015	Insights into the effects of serpentine soil conditions on the community composition of fungal symbionts in the roots of Onosma echioides	Soil Biology and Biochemistry 81:1-8.	10.1016/j.soilbio.2014.10.027
95	Mundra, S., Halvorsen, R., Kauserud, H., Müller, E., Vik, U. and Eidesen, P.B.	2015	Arctic fungal communities associated with roots of Bistorta vivipara do not respond to the same fine-scale edaphic gradients as the aboveground vegetation	New Phytologist 205(4):1587-1597.	10.1111/nph.13216
96	Nacke, H., Goldmann, K., Schöning, I., Pfeiffer, B., Kaiser, K., Castillo-Villamizar, G.A., Schrumpf, M., Buscot, F., Daniel, R. and Wubet, T.	2016	Fine Spatial Scale Variation of Soil Microbial Communities under European Beech and Norway Spruce	Frontiers in Microbiology 7:2067.	10.3389/fmicb.2016.02067
97	Newsham, K.K., Hopkins, D.W., Carvalhais, L.C., Fretwell, P.T., Rushton, S.P., O’Donnell, A.G. and Dennis, P.G.	2016	Relationship between soil fungal diversity and temperature in the maritime Antarctic	Nature Climate Change 6(2):182.	10.1038/NCLIMATE2806
98	Nguyen, D., Boberg, J., Ihrmark, K., Stenström, E. and Stenlid, J.	2016	Do foliar fungal communities of Norway spruce shift along a tree species diversity gradient in mature European forests?	Fungal Ecology 23:97-108.	10.1016/j.funeco.2016.07.003
99	Nguyen, D., Boberg, J., Cleary, M., Bruelheide, H., Hönig, L., Koricheva, J. and Stenlid, J.	2017	Foliar fungi of Betula pendula: impact of tree species mixtures and assessment methods	Scientific Reports 7:41801.	10.1038/srep41801
100	Oh, S.Y., Fong, J.J., Park, M.S. and Lim, Y.W.	2016	Distinctive Feature of Microbial Communities and Bacterial Functional Profiles in Tricholoma matsutake Dominant Soil	PloSone 11(12):e0168573.	10.1371/journal.pone.0168573
101	Oja, J., Kohout, P., Tedersoo, L., Kull, T. and Kõljalg, U.	2015	Temporal patterns of orchid mycorrhizal fungi in meadows and forests as revealed by 454 pyrosequencing	New Phytologist 205(4):1608-1618.	10.1111/nph.13223
102	Oja, J., Vahtra, J., Bahram, M., Kohout, P., Kull, T., Rannap, R., Kõljalg, U. and Tedersoo, L.	2017	Local-scale spatial structure and community composition of orchid mycorrhizal fungi in semi-natural grasslands	Mycorrhiza 27(4):355-367.	10.1007/s00572-016-0755-7
103	Oono, R., Rasmussen, A. and Lefèvre, E.	2017	Distance decay relationships in foliar fungal endophytes are driven by rare taxa	Environmental Microbiology 19(7):2794-2805.	10.1111/1462-2920.1379
104	Oono, R.	2017	A confidence interval analysis of sampling effort, sequencing depth, and taxonomic resolution of fungal community ecology in the era of high-throughput sequencing	PloSone 12(12):e0189796.	10.1371/journal.pone.0189796
105	Ovaskainen, O., Nokso-Koivisto, J., Hottola, J., Rajala, T., Pennanen, T., Ali-Kovero, H., Miettinen, O., Oinonen, P., Auvinen, P., Paulin, L. and Larsson, K.H., Mäkipää, R.	2010	Identifying wood-inhabiting fungi with 454 sequencing - what is the probability that BLAST gives the correct species?	Fungal Ecology 3:274-283.	10.1016/j.funeco.2010.01.001
106	Park, M.S., Eimes, J.A., Oh, S.H., Suh, H.J., Oh, S.Y., Lee, S., Park, K.H., Kwon, H.J., Kim, S.Y. and Lim, Y.W.	2018	Diversity of fungi associated with roots of Calanthe orchid species in Korea	Journal of Microbiology 56(1):49-55.	10.1007/s12275-018-7319-9
107	Peay, K.G., Baraloto, C. and Fine, P.V.	2013	Strong coupling of plant and fungal community structure across western Amazonian rainforests	ISME Journal 7(9):1852-1861.	10.1038/ismej.2013.66
108	Peay, K.G., von Sperber, C., Cardarelli, E., Toju, H., Francis, C.A., Chadwick, O.A. and Vitousek, P.M.	2017	Convergence and contrast in the community structure of Bacteria, Fungi and Archaea along a tropical elevation-climate gradient	FEMS Microbiology Ecology 93(5):fix045.	10.1093/femsec/fix045
109	Peršoh, D.	2013	Factors shaping community structure of endophytic fungi-evidence from the Pinus-Viscum-system	Fungal Diversity 60(1):55-69.	10.1007/s13225-013-0225-x
110	Mašínová, T., Bahnmann, B.D., Větrovský, T., Tomšovský, M., Merunková, K. and Baldrian, P.	2016	Drivers of yeast community composition in the litter and soil of a temperate forest	FEMS Microbiology Ecology 93(2):fiw223.	10.1093/femsec/fiw223
111	Poosakkannu, A., Nissinen, R., Männistö, M. and Kytöviita, M.M.	2017	Microbial community composition but not diversity changes along succession in arctic sand dunes	Environmental Microbiology 19(2):698-709.	10.1111/1462-2920.13599
112	Porter, T.M., Shokralla, S., Baird, D., Golding, G.B. and Hajibabaei, M.	2016	Ribosomal DNA and Plastid Markers Used to Sample Fungal and Plant Communities from Wetland Soils Reveals Complementary Biotas	PloSone 11(1):e0142759.	10.1371/journal.pone.0142759
113	Purahong, W., Pietsch, K.A., Lentendu, G., Schöps, R., Bruelheide, H., Wirth, C., Buscot, F. and Wubet, T.	2017	Characterization of Unexplored Deadwood Mycobiome in Highly Diverse Subtropical Forests Using Culture-independent Molecular Technique	Frontiers in Microbiology 8:574.	10.3389/fmicb.2017.00574
114	Purahong, W., Wubet, T., Lentendu, G., Hoppe, B., Jariyavidyanont, K., Arnstadt, T., Baber, K., Otto, P., Kellner, H., Hofrichter, M., Bauhus, J., Weisser, W.W., Krüger, D., Schulze, E-D., Kahl, T. and Buscot, F.	2018	Determinants of Deadwood-Inhabiting Fungal Communities in Temperate Forests: Molecular Evidence From a Large Scale Deadwood Decomposition Experiment	Frontiers in Microbiology 9:2120.	10.3389/fmicb.2018.02120
115	Purahong, W., Wubet, T., Kahl, T., Arnstadt, T., Hoppe, B., Lentendu, G., Baber, K., Rose, T., Kellner, H., Hofrichter, M., Bauhus, J., Krüger, D. and Buscot, F.	2018	Increasing N deposition impacts neither diversity nor functions of deadwood‐inhabiting fungal communities, but adaptation and functional redundancy ensure ecosystem function	Environmental Microbiology 20(5):1693-1710.	10.1111/1462-2920.14081
116	Purahong, W., Wu, Y.T., Chen, C.T. and Mapook, A.	2019	Characterization of the Castanopsis carlesii deadwood mycobiome by Pacbio sequencing of the full-length fungal nuclear ribosomal internal transcribed spacer (ITS).	Frontiers in Microbiology 10:983.	10.3389/fmicb.2019.00983
117	Rajala, T., Tuomivirta, T., Pennanen, T. and Mäkipää, R.	2015	Habitat models of wood-inhabiting fungi along a decay gradient of Norway spruce logs	Fungal Ecology 18:48-55.	10.1016/j.funeco.2015.08.007
118	Ramirez, K.S., Snoek, L.B., Koorem, K., Geisen, S., Bloem, L.J., Ten Hooven, F., Kostenko, O., Krigas, N., Manrubia, M., Caković, D., van Raaij, D., Tsiafouli, M.A., Vreš, B., Čelik, T., Weser, C., Wilschut, R.A. and van der Putten, W.H.	2019	Range-expansion effects on the belowground plant microbiome	Nature Ecology and Evolution 3(4):604.	10.1038/s41559-019-0828-z
119	Rasmussen, P.U., Hugerth, L.W., Blanchet, F.G., Andersson, A.F., Lindahl, B.D. and Tack, A.J.	2018	Multiscale patterns and drivers of arbuscular mycorrhizal fungal communities in the roots and root-associated soil of a wild perennial herb	New Phytologist 220(4):1248-1261	10.1111/nph.15088
120	Reese, A.T., Savage, A., Youngsteadt, E., McGuire, K.L., Koling, A., Watkins, O., Frank, S.D. and Dunn, R.R.	2016	Urban stress is associated with variation in microbial species composition-but not richness-in Manhattan	ISME Journal 10(3):751-760.	10.3389/fmicb.2017.00574
121	Ren, C., Zhang, W., Zhong, Z., Han, X., Yang, G., Feng, Y. and Ren, G.	2018	Differential responses of soil microbial biomass, diversity, and compositions to altitudinal gradients depend on plant and soil characteristics	Science of the Total Environment 610:750-758.	10.1016/j.scitotenv.2017.08.110
122	Rime, T., Hartmann, M., Brunner, I., Widmer, F., Zeyer, J. and Frey, B.	2015	Vertical distribution of the soil microbiota along a successional gradient in a glacier forefield	Molecular Ecology 24(5):1091-1108.	10.1111/mec.13051
123	Rime, T., Hartmann, M. and Frey, B.	2016	Potential sources of microbial colonizers in an initial soil ecosystem after retreat of an alpine glacier	ISME Journal 10(7):1625-1641.	10.1038/ismej.2015.238
124	Rincón, A., Santamaría‐Pérez, B., Rabasa, S.G., Coince, A., Marçais, B. and Buée, M.	2015	Compartmentalized and contrasted response of ectomycorrhizal and soil fungal communities of Scots pine forests along elevation gradients in France and Spain	Environmental Microbiology 17(8):3009-3024.	10.1111/1462-2920.12894
125	Rogers, T.J., Leppanen, C., Brown, V., Fordyce, J.A., LeBude, A., Ranney, T., Simberloff, D. and Cregger, M.A.	2018	Exploring variation in phyllosphere microbial communities across four hemlock species.	Ecosphere 9(12):e02524.	10.1002/ecs2.2524
126	Roy‐Bolduc, A., Laliberté, E. and Hijri, M.	2016	High richness of ectomycorrhizal fungi and low host specificity in a coastal sand dune ecosystem revealed by network analysis	Ecology and Evolution 6(1):349-362.	10.1002/ece3.1881
127	Roy-Bolduc, A., Laliberté, E., Boudreau, S. and Hijri, M.	2016	Strong linkage between plant and soil fungal communities along a successional coastal dune system	FEMS Microbiology Ecology 92(10):fiw156.	10.1093/femsec/fiw156
128	Saitta, A., Anslan, S., Bahram, M., Brocca, L. and Tedersoo, L.	2018	Tree species identity and diversity drive fungal richness and community composition along an elevational gradient in a Mediterranean ecosystem	Mycorrhiza 28(1):39-47.	10.1007/s00572-017-0806-8
129	Santalahti, M., Sun, H., Jumpponen, A., Pennanen, T. and Heinonsalo, J.	2016	Vertical and seasonal dynamics of fungal communities in boreal Scots pine forest soil	FEMS Microbiology Ecology 92(11):fiw170.	10.1093/femsec/fiw170
130	Santalahti, M., Sun, H., Sietiö, O.M., Köster, K., Berninger, F., Laurila, T., Pumpanen, J. and Heinonsalo, J.	2018	Reindeer grazing alter soil fungal community structure and litter decomposition related enzyme activities in boreal coniferous forests in Finnish Lapland	Applied Soil Ecology 132:74-82.	10.1016/j.apsoil.2018.08.013
131	Sapkota, R. and Nicolaisen, M.	2018	Cropping history shapes fungal, oomycete and nematode communities in arable soils and affects cavity spot in carrot	Agriculture, Ecosystems and Environment 257:120-131.	10.1016/j.agee.2018.01.032
132	Saravesi, K., Aikio, S., Wäli, P.R., Ruotsalainen, A.L., Kaukonen, M., Huusko, K., Suokas, M., Brown, S.P., Jumpponen, A., Tuomi, J. and Markkola, A.	2015	Moth Outbreaks Alter Root-Associated Fungal Communities in Subarctic Mountain Birch Forests	Microbial Ecology 69(4):788-797.	10.1007/s00248-015-0577-8
133	Semenova, T.A., Morgado, L.N., Welker, J.M., Walker, M.D., Smets, E. and Geml, J.	2016	Compositional and functional shifts in arctic fungal communities in response to experimentally increased snow depth	Soil Biology and Biochemistry 100:201-209.	10.1016/j.soilbio.2016.06.001
134	Semenova‐Nelsen, T.A., Platt, W.J., Patterson, T.R., Huffman, J. and Sikes, B.A.	2019	Frequent fire reorganizes fungal communities and slows decomposition across a heterogeneous pine savanna landscape	New Phytologist 224(2):916-927.	10.1111/nph.16096
135	Sharma-Poudyal, D., Schlatter, D., Yin, C., Hulbert, S. and Paulitz, T.	2017	Long-term no-till: A major driver of fungal communities in dryland wheat cropping systems	PloSone 12(9):e0184611.	10.1371/journal.pone.0184611
136	Shen, Z., Penton, C.R., Lv, N., Xue, C., Yuan, X., Ruan, Y., Li, R. and Shen, Q.	2017	Banana Fusarium Wilt Disease Incidence Is Influenced by Shifts of Soil Microbial Communities Under Different Monoculture Spans	Microbial Ecology 75(3):739-750.	10.1007/s00248-017-1052-5
137	Shigyo, N., Umeki, K. and Hirao, T.	2019	Seasonal Dynamics of Soil Fungal and Bacterial Communities in Cool-Temperate Montane Forests	Frontiers in Microbiology 10:1944.	10.3389/fmicb.2019.01944
138	Schappe, T., Albornoz, F.E., Turner, B.L., Neat, A., Condit, R. and Jones, F.A.	2017	The role of soil chemistry and plant neighbourhoods in structuring fungal communities in three Panamanian rainforests	Journal of Ecology 105(3):569-579.	10.1111/1365-2745.12752
139	Schlatter, D.C., Kahl, K., Carlson, B., Huggins, D.R. and Paulitz, T.	2018	Fungal community composition and diversity vary with soil depth and landscape position in a no-till wheat-based cropping systém	FEMS Microbiology Ecology 94(7):fiy098.	10.1093/femsec/fiy098
140	Schlegel, M., Queloz, V. and Sieber, T.N.	2018	The Endophytic Mycobiome of European Ash and Sycamore Maple Leaves – Geographic Patterns, Host Specificity and Influence of Ash Dieback	Frontiers in Microbiology 9:2345.	10.3389/fmicb.2018.02345
141	Schmidt, P.A., Bálint, M., Greshake, B., Bandow, C., Römbke, J. and Schmitt, I.	2013	Illumina metabarcoding of a soil fungal community	Soil Biology and Biochemistry 65:128-132.	10.1016/j.soilbio.2013.05.014
142	Schneider-Maunoury, L., Leclercq, S., Clément, C., Covès, H., Lambourdiere, J., Sauve, M., Richard, F., Selosse, M.A. and Taschen, E.	2018	Is Tuber melanosporum colonizing the roots of herbaceous, non-ectomycorrhizal plants?	Fungal Ecology 31:59-68.	10.1016/j.funeco.2017.10.004
143	Schön, M.E., Nieselt, K. and Garnica, S.	2018	Belowground fungal community diversity and composition associated with Norway spruce along an altitudinal gradient	PloSone 13(12):e0208493.	10.1371/journal.pone.0208493
144	Schroeder, J.W., Martin, J.T., Angulo, D.F., Barbosa, J.M., Perea, R., Arias‐Del Razo, I., Sebastián‐González, E. and Dirzo, R.	2018	Community composition and diversity of Neotropical root‐associated fungi in common and rare trees	Biotropica 50(4):694-703.	10.1111/btp.12553
145	Si, P., Shao, W., Yu, H., Yang, X., Gao, D., Qiao, X., Wang, Z. and Wu, G.	2018	Rhizosphere Microenvironments of Eight Common Deciduous Fruit Trees Were Shaped by Microbes in Northern China	Frontiers in Microbiology 9:3147.	10.3389/fmicb.2018.03147
146	Siles, J.A. and Margesin, R.	2016	Abundance and Diversity of Bacterial, Archaeal, and Fungal Communities Along an Altitudinal Gradient in Alpine Forest Soils: What Are the Driving Factors?	Microbial Ecology 72(1):207-220.	10.1007/s00248-016-0748-2
147	Siles, J.A. and Margesin, R.	2017	Seasonal soil microbial responses are limited to changes in functionality at two Alpine forest sites differing in altitude and vegetation	Scientific Reports 7:2204.	10.1038/s41598-017-02363-2
148	Smith, M.E., Henkel, T.W., Williams, G.C., Aime, M.C., Fremier, A.K. and Vilgalys, R.	2017	Investigating niche partitioning of ectomycorrhizal fungi in specialized rooting zones of the monodominant leguminous tree Dicymbe corymbosa	New Phytologist 215(1):443-453.	10.1111/nph.14570
149	Song, H., Singh, D., Tomlinson, K.W., Yang, X., Ogwu, M.C., Slik, J.F. and Adams, J.M.	2019	Tropical forest conversion to rubber plantation in southwest China results in lower fungal beta diversity and reduced network complexity	FEMS Microbiology Ecology 95(7):fiz092.	10.1093/femsec/fiz092
150	Sterkenburg, E., Bahr, A., Brandström Durling, M., Clemmensen, K.E. and Lindahl, B.D.	2015	Changes in fungal communities along a boreal forest soil fertility gradient	New Phytologist 207(4):1145-1158.	10.1111/nph.13426
151	Štursová, M., Bárta, J., Šantrůčková, H. and Baldrian, P.	2016	Small-scale spatial heterogeneity of ecosystem properties, microbial community composition and microbial activities in a temperate mountain forest soil	FEMS Microbiology Ecology 92(12):fiw185.	10.1093/femsec/fiw185
152	Sun, H., Santalahti, M., Pumpanen, J., Köster, K., Berninger, F., Raffaello, T., Jumpponen, A., Asiegbu, F.O. and Heinonsalo, J.	2015	Fungal Community Shifts in Structure and Function across a Boreal Forest Fire Chronosequence	Applied and Environmental Microbiology 81(22):7869-7880.	10.1128/AEM.02063-15
153	Sun, R., Li, W., Dong, W., Tian, Y., Hu, C. and Liu, B.	2018	Tillage Changes Vertical Distribution of Soil Bacterial and Fungal Communities	Frontiers in Microbiology 9:699.	10.3389/fmicb.2018.00699
154	Talbot, J.M., Bruns, T.D., Taylor, J.W., Smith, D.P., Branco, S., Glassman, S.I., Erlandson, S., Vilgalys, R., Liao, H.L., Smith, M.E. and Peay, K.G.	2014	Endemism and functional convergence across the North American soil mycobiome	Proceedings of the National Academy of Sciences of the United States of America 111(17): 6341-6346.	10.1073/pnas.1402584111
155	Tedersoo, L., Nilsson, R.H., Abarenkov, K., Jairus, T., Sadam, A., Saar, I., Bahram, M., Bechem, E., Chuyong, G. and Kõljalg, U.	2010	454 Pyrosequencing and Sanger sequencing of tropical mycorrhizal fungi provide similar results but reveal substantial methodological biases	New Phytologist 188(1):291-301.	10.1111/j.1469-8137.2010.03373.x
156	Tedersoo, L., Bahram, M., Põlme, S., Kõljalg, U., Yorou, N.S., Wijesundera, R., Ruiz, L.V., Vasco-Palacios, A.M., Thu, P.Q., Suija, A., Smith, M.E., Sharp, C., Saluveer, E., Saitta, A., Rosas, M., Riit, T., Ratkowsky, D., Pritsch, K., Põldmaa, K., Piepenbring, M., Phosri, C., Peterson, M., Parts, K., Pärtel, K., Otsing, E., Nouhra, E., Njouonkou, A.L., Nilsson, R.H., Morgado, L.N., Mayor, J., May…	2014	Global diversity and geography of soil fungi	Science 346(6213):1256688.	10.1126/science.1256688
157	Tedersoo, L., Anslan, S., Bahram, M., Põlme, S., Riit, T., Liiv, I., Kõljalg, U., Kisand, V., Nilsson, R.H., Hildebrand, F., Bork, P. and Kessy, A.	2015	Shotgun metagenomes and multiple primer pair-barcode combinations of amplicons reveal biases in metabarcoding analyses of fungi	Mycokeys 10:1-43.	10.3897/mycokeys.10.4852
158	Tedersoo, L., Bahram, M., Cajthaml, T., Põlme, S., Hiiesalu, I., Anslan, S., Harend, H., Buegger, F., Pritsch, K., Koricheva, J. and Abarenkov, K.	2016	Tree diversity and species identity effects on soil fungi, protists and animals are context dependent	ISME Journal 10(2):346-362.	10.1038/ismej.2015.116
159	Thiem, D., Piernik, A. and Hrynkiewicz, K.	2017	Ectomycorrhizal and endophytic fungi associated with Alnus glutinosa growing in a saline area of central Poland	Symbiosis 75(1):17-28.	10.1007/s13199-017-0512-5
160	Tian, J., Qiao, Y., Wu, B., Chen, H., Li, W., Jiang, N., Zhang, X. and Liu, X.	2017	Ecological Succession Pattern of Fungal Community in Soil along a Retreating Glacier	Frontiers in Microbiology 8:1028.	10.3389/fmicb.2017.01028
161	Tian, J., Wu, B., Chen, H., Jiang, N., Kang, X. and Liu, X.	2017	Patterns and drivers of fungal diversity along an altitudinal gradient on Mount Gongga, China	Journal of Soils and Sediments 17(12):2856-2865.	10.1007/s11368-017-1701-9
162	Tian, H., Wang, H., Hui, X., Wang, Z., Drijber, R.A. and Liu, J.	2017	Changes in soil microbial communities after 10 years of winter wheat cultivation versus fallow in an organic-poor soil in the Loess Plateau of China	PloSone 12(9):e0184223.	10.1371/journal.pone.0184223
163	Toju, H., Tanabe, A.S. and Ishii, H.S.	2016	Ericaceous plant-fungus network in a harsh alpine-subalpine environment	Molecular Ecology 25(13):3242-3257.	10.1111/mec.13680
164	Toju, H., Yamamoto, S., Tanabe, A.S., Hayakawa, T. and Ishii, H.S.	2016	Network modules and hubs in plant-root fungal biomes	Journal of the Royal Society, Interface 13(116):20151097.	10.1098/rsif.2015.1097
165	Toole, D.R., Cannon, G.H., Brislawn, C.J., Graves, J.M., Lamendella, R., Muth, T.R. and Muth, N.Z.	2017	Differences in soil fungal assemblages associated with native and non-native tree species of varying weediness	Biological Invasions 20(4):891-904.	10.1007/s10530-017-1580-4
166	Truong, C., Gabbarini, L.A., Corrales, A., Mujic, A.B., Escobar, J.M., Moretto, A. and Smith, M.E.	2019	Ectomycorrhizal fungi and soil enzymes exhibit contrasting patterns along elevation gradients in southern Patagonia	New Phytologist 222(4):1936-1950.	10.1111/nph.15714
167	Tu, B., Domene, X., Yao, M., Li, C., Zhang, S., Kou, Y., Wang, Y. and Li, X.	2017	Microbial diversity in Chinese temperate steppe: unveiling the most influential environmental drivers	FEMS Microbiology Ecology 93(4):fix031.	10.1093/femsec/fix031
168	Wilhelm, R.C., Cardenas, E., Leung, H., Maas, K., Hartmann, M., Hahn, A., Hallam, S. and Mohn, W.W.	2017	A metagenomic survey of forest soil microbial communities more than a decade after timber harvesting	Scientific Data 4:170092.	10.1038/sdata.2017.92
169	Urbanová, M., Šnajdr, J. and Baldrian, P.	2015	Composition of fungal and bacterial communities in forest litter and soil is largely determined by dominant trees	Soil Biology and Biochemistry 84:53-64.	10.1016/j.soilbio.2015.02.011
170	Urbina, H., Scofield, D.G., Cafaro, M. and Rosling, A.	2016	DNA-metabarcoding uncovers the diversity of soil-inhabiting fungi in the tropical island of Puerto Rico	Mycoscience 57(3):217-227.	10.1016/j.myc.2016.02.001
171	Uroz, S., Oger, P., Tisserand, E., Cébron, A., Turpault, M.P., Buée, M., De Boer, W., Leveau, J.H.J. and Frey-Klett, P.	2016	Specific impacts of beech and Norway spruce on the structure and diversity of the rhizosphere and soil microbial communities	Scientific Reports 6:27756.	10.1038/srep2775
172	Valverde, A., De Maayer, P., Oberholster, T., Henschel, J., Louw, M.K. and Cowan, D.	2016	Specific Microbial Communities Associate with the Rhizosphere of Welwitschia mirabilis, a Living Fossil	PloSone 11(4):e0153353.	10.1371/journal.pone.0153353
173	van der Wal, A., Ottosson, E. and De Boer, W.	2015	Neglected role of fungal community composition in explaining variation in wood decay rates	Ecology 96(1):124-133.	10.1890/14-0242.1
174	van der Wal, A., Gunnewiek, P.K., de Hollander, M. and de Boer, W.	2017	Fungal diversity and potential tree pathogens in decaying logs and stumps	Forest Ecology and Management 406:266-273.	10.1016/j.foreco.2017.08.018
175	van der Wal, A., klein Gunnewiek, P. and de Boer, W.	2017	Soil-wood interactions: Influence of decaying coniferous and broadleaf logs on composition of soil fungal communities	Fungal Ecology 30:132-134.	10.1016/j.funeco.2017.08.006
176	van der Wal, A., Klein Gunnewiek, P.J., Cornelissen, J.H.C., Crowther, T.W. and de Boer, W.	2016	Patterns of natural fungal community assembly during initial decay of coniferous and broadleaf tree logs	Ecosphere 7(7):e01393.	10.1002/ecs2.1393
177	Vannette, R.L., Leopold, D.R. and Fukami, T.	2016	Forest area and connectivity influence root-associated fungal communities in a fragmented landscape	Ecology 97(9):2374-2383.	10.1002/ecy.1472
178	Varenius, K., Lindahl, B.D. and Dahlberg, A.	2017	Retention of seed trees fails to lifeboat ectomycorrhizal fungal diversity in harvested Scots pine forests	FEMS Microbiology Ecology 93(9):fix105.	10.1093/femsec/fix105
179	Vašutová, M., Edwards-Jonášová, M., Baldrian, P., Čermák, M. and Cudlín, P.	2017	Distinct environmental variables drive the community composition of mycorrhizal and saprotrophic fungi at the alpine treeline ecotone	Fungal Ecology 27:116-124.	10.1016/j.funeco.2016.08.010
180	Vaz, A.B., Fonseca, P.L., Leite, L.R., Badotti, F., Salim, A.C., Araujo, F.M., Cuadros-Orellana, S., Duarte, A.A., Rosa, C.A., Oliveira, G. and Goes-Neto, A.	2017	Using Next-Generation Sequencing (NGS) to uncover diversity of wood-decaying fungi in neotropical Atlantic forests	Phytotaxa 295(1):1-21.	10.11646/phytotaxa.295.1.1
181	Veach, A.M., Dodds, W.K. and Jumpponen, A.	2015	Woody plant encroachment, and its removal, impact bacterial and fungal communities across stream and terrestrial habitats in a tallgrass prairie ecosystem	FEMS Microbiology Ecology 91(10):fiv109.	10.1093/femsec/fiv109
182	Voříšková, J., Brabcová, V., Cajthaml, T. and Baldrian, P.	2014	Seasonal dynamics of fungal communities in a temperate oak forest soil	New Phytologist 201(1):269-278.	10.1111/nph.12481
183	Walker, D.M., Lawrence, B.R., Esterline, D., Graham, S.P., Edelbrock, M.A. and Wooten, J.A.	2014	A metagenomics-based approach to the top-down effect on the detritivore food web: a salamanders influence on fungal communities within a deciduous forest	Ecology and Evolution 4(21): 4106-4116.	10.1002/ece3.1259
184	Wang, W., Zhai, Y., Cao, L., Tan, H. and Zhang, R.	2016	Endophytic bacterial and fungal microbiota in sprouts, roots and stems of rice (Oryza sativa L.)	Microbiological Research 188:1-8.	10.1016/j.micres.2016.04.009
185	Wang, M., Chen, M., Yang, Z., Chen, N., Chi, X., Pan, L., Wang, T., Yu, S. and Guo, X.	2017	Influence of Peanut Cultivars and Environmental Conditions on the Diversity and Community Composition of Pod Rot Soil Fungi in China	Mycobiology 45(4):392-400.	10.5941/MYCO.2017.45.4.392
186	Waring, B.G., Adams, R., Branco, S. and Powers, J.S.	2016	Scale-dependent variation in nitrogen cycling and soil fungal communities along gradients of forest composition and age in regenerating tropical dry forests	New Phytologist 209(2):845-854.	10.1111/nph.13654
187	Wicaksono, C.Y., Aguirre‐Guiterrez, J., Nouhra, E., Pastor, N., Raes, N., Pacheco, S. and Geml, J.	2017	Contracting montane cloud forests: a case study of the Andean alder (Alnusacuminata) and associated fungi in the Yungas	Biotropica 49(2):141-152.	10.1111/btp.12394
188	Xu, L., Ravnskov, S., Larsen, J. and Nicolaisen, M.	2012	Linking fungal communities in roots, rhizosphere, and soil to the health status of Pisum sativum	FEMS Microbiology Ecology 82(3):736-745.	10.1111/j.1574-6941.2012.01445.x
189	Yamamoto, S., Sato, H., Tanabe, A.S., Hidaka, A., Kadowaki, K. and Toju, H.	2014	Spatial Segregation and Aggregation of Ectomycorrhizal and Root-Endophytic Fungi in the Seedlings of Two Quercus Species	PloSone 9(5):e96363.	10.1371/journal.pone.0096363
190	Yang, T., Sun, H., Shen, C. and Chu, H.	2016	Fungal assemblages in different habitats in an Erman’s Birch forest.	Frontiers in Microbiology 7:1368.	10.3389/fmicb.2016.01368
191	Yang, T., Weisenhorn, P., Gilbert, J.A., Ni, Y., Sun, R., Shi, Y. and Chu, H.	2016	Carbon constrains fungal endophyte assemblages along the timberline	Environmental Microbiology 18(8):2455-2469.	10.1111/1462-2920.13153
192	Yang, T., Adams, J.M., Shi, Y., He, J.S., Jing, X., Chen, L., Tedersoo, L. and Chu, H.	2017	Soil fungal diversity in natural grasslands of the Tibetan Plateau: associations with plant diversity and productivity	New Phytologist 215(2):756-765.	10.1111/nph.14606
193	Yang, T., Adams, J.M., Shi, Y., Sun, H., Cheng, L., Zhang, Y. and Chu, H.	2017	Fungal community assemblages in a high elevation desert environment: Absence of dispersal limitation and edaphic effects in surface soil	Soil Biology and Biochemistry 115:393-402.	10.1016/j.soilbio.2017.09.013
194	Yao, F., Vik, U., Brysting, A.K., Carlsen, T., Halvorsen, R. and Kauserud, H.	2013	Substantial compositional turnover of fungal communities in an alpine ridge-to-snowbed gradient	Molecular Ecology 22(19):5040-5052.	10.1111/mec.12437
195	Yao, F., Yang, S., Wang, Z., Wang, X., Ye, J., Wang, X., DeBruyn, J.M., Feng, X., Jiang, Y. and Li, H.	2017	Microbial Taxa Distribution Is Associated with Ecological Trophic Cascades along an Elevation Gradient	Frontiers in Microbiology 8:2071.	10.3389/fmicb.2017.02071
196	Younginger, B.S. and Ballhorn, D.J.	2017	Fungal endophyte communities in the temperate fern Polystichum munitum show early colonization and extensive temporal turnover	American Journal of Botany 104(8):1188-1194.	10.3732/ajb.1700149
197	Zhang, T., Wei, X.L., Zhang, Y.Q., Liu, H.Y. and Yu, L.Y.	2015	Diversity and distribution of lichen-associated fungi in the Ny-Alesund Region (Svalbard, High Arctic) as revealed by 454 pyrosequencing	Scientific Reports 5:14850.	10.1038/srep14850
198	Zhang, T., Wang, N.F., Liu, H.Y., Zhang, Y.Q. and Yu, L.Y.	2016	Soil pH is a Key Determinant of Soil Fungal Community Composition in the Ny-Ålesund Region, Svalbard (High Arctic)	Frontiers in Microbiology 7:227.	10.3389/fmicb.2016.00227
199	Zhang, W., Lu, Z., Yang, K. and Zhu, J.	2017	Impacts of conversion from secondary forests to larch plantations on the structure and function of microbial communities	Applied Soil Ecology 111:73-83.	10.1016/j.apsoil.2016.11.019
200	Zhang, S., Chen, X., Zhong, Q., Huang, Z. and Bai, Z.	2017	Relations among epiphytic microbial communities from soil, leaves and grapes of the grapevine	Frontiers in Life Science 10(1):73-83.	10.1080/21553769.2017.1365776
201	Zhang, Z., Zhou, X., Tian, L., Ma, L., Luo, S., Zhang, J., Li, X. and Tian, C.	2017	Fungal communities in ancient peatlands developed from different periods in the Sanjiang Plain, China	PloSone 12(12):e0187575.	10.1371/journal.pone.0187575
202	Zhang, J., Zhang, B., Liu, Y., Guo, Y., Shi, P. and Wei, G.	2018	Distinct large-scale biogeographic patterns of fungal communities in bulk soil and soybean rhizosphere in China	Science of the Total Environment 644:791-800.	10.1016/j.scitotenv.2018.07.016
203	Zhou, J., Deng, Y., Shen, L., Wen, C., Yan, Q., Ning, D., Qin, Y., Xue, K., Wu, L., He, Z. and Voordeckers, J.W.	2016	Temperature mediates continental-scale diversity of microbes in forest soils	Nature Communications 7:12083.	10.1038/ncomms12083
204	Zhou, X., Zhang, J., Gao, D., Gao, H., Guo, M., Li, L., Zhao, M. and Wu, F.	2017	Conversion from long-term cultivated wheat field to Jerusalem artichoke plantation changed soil fungal communities	Scientific Reports 7:41502.	10.1038/srep41502
205	Zhou, X., Tian, L., Zhang, J., Ma, L., Li, X. and Tian, C.	2017	Rhizospheric fungi and their link with the nitrogen-fixing Frankia harbored in host plant Hippophae rhamnoides L	Journal of Basic Microbiology 57(12):1055-1064.	10.1002/jobm.201700312
206	Žifčáková, L., Větrovský, T., Howe, A. and Baldrian, P.	2016	Microbial activity in forest soil reflects the changes in ecosystem properties between summer and winter	Environmental Microbiology 18(1):288-301.	10.1111/1462-2920.13026
207	Zimmerman, N.B. and Vitousek, P.M.	2012	Fungal endophyte communities reflect environmental structuring across a Hawaiian landscape	Proceedings of the National Academy of Sciences of the United States of America 109(32):13022-13027.	10.1073/pnas.1209872109

## Sheet: Studies with Zanclospora
Authors	Year	Title	Journal	doi of the paper
Gomes, S.I., Merckx, V.S. and Saavedra, S.	2017	Fungal-host diversity among mycoheterotrophic plants increases proportionally to their fungal-host overlap	Ecology and Evolution 7(10):3623-3630.	10.1002/ece3.2974
Gourmelon, V., Maggia, L., Powell, J.R., Gigante, S., Hortal, S., Gueunier, C., Letellier, K. and Carriconde, F.	2016	Environmental and Geographical Factors Structure Soil Microbal Diversity in New Caledonian Ultramafic Substrates: A Metagenomic Approach	PloSone 11(12):e0167405.	10.1371/journal.pone.0167405
He, D., Shen, W., Eberwein, J., Zhao, Q., Ren, L. and Wu, Q.L.	2017	Diversity and co-occurrence network of soil fungi are more responsive than those of bacteria to shifts in precipitation seasonality in a subtropical forest	Soil Biology and Biochemistry 115:499-510.	10.1016/j.soilbio.2017.09.023
Kerfahi, D., Tripathi, B.M., Dong, K., Go, R. and Adams, J.M.	2016	Rainforest Conversion to Rubber Plantation May Not Result in Lower Soil Diversity of Bacteria, Fungi, and Nematodes	Microbial Ecology 72(2):359-371.	10.1007/s00248-016-0790-0
Purahong, W., Pietsch, K.A., Lentendu, G., Schöps, R., Bruelheide, H., Wirth, C., Buscot, F. and Wubet, T.	2017	Characterization of Unexplored Deadwood Mycobiome in Highly Diverse Subtropical Forests Using Culture-independent Molecular Technique	Frontiers in Microbiology 8:574.	10.3389/fmicb.2017.00574
Tedersoo, L., Bahram, M., Põlme, S., Kõljalg, U., Yorou, N.S., Wijesundera, R., Ruiz, L.V., Vasco-Palacios, A.M., Thu, P.Q., Suija, A., Smith, M.E., Sharp, C., Saluveer, E., Saitta, A., Rosas, M., Riit, T., Ratkowsky, D., Pritsch, K., Põldmaa, K., Piepenbring, M., Phosri, C., Peterson, M., Parts, K., Pärtel, K., Otsing, E., Nouhra, E., Njouonkou, A.L., Nilsson, R.H., Morgado, L.N., Mayor, J., May…	2014	Global diversity and geography of soil fungi	Science 346(6213):1256688.	10.1126/science.1256688
Vannette, R.L., Leopold, D.R. and Fukami, T.	2016	Forest area and connectivity influence root-associated fungal communities in a fragmented landscape	Ecology 97(9):2374-2383.	10.1002/ecy.1472
