# Supplementary material for: Phylogeny, Global Biogeography and Pleomorphism of Zanclospora
Source: Microorganisms. 2021 Mar 29;9(4):706. doi: 10.3390/microorganisms9040706 (PMC8066784; doi:10.3390/microorganisms9040706)
Supplement: Supplementary file 1 [file microorganisms-09-00706-s001.zip › Supplementary Tables/Supplementary Table S3.xlsx]

## Sheet: all samples in database
Table S3. Taxa related to Zanclospora and comparison of their BLAST search in the GlobalFungi database.

## Sheet: Chaetosphaeria minuta
	SHD		id	paper_id	primers	longitude	latitude	continent	sample_type	ITS1_extracted	ITS2_extracted	ITS_total	Biome	MAT	MAP	pH	year_of_sampling	abundances	analysed strain	analysed sequence ITS1	analysed sequence
			3483	Tedersoo_2015_ED81	ITS3/ITS4	147.349	-9.4448	Australia	soil	0	25012	25012	forest biome	22.8	1969	4.51	2011	2	S.M.H. 3396	CATTACAGGAATCGCAAGACTCCCTGAAACCACCGTGAATCTTACCGAAACGTTGCCTCGGCGGGTGCCGCGGCGCTGGGTCTCGGCCCGGCCCGCGGCGCACCTCCCCGCCGGCGGCCCACTACAACTCTGTCTCTTAGCGTTGCATCTCTGAGTCTTATTCTAATAAGTCAA	CTACCCTCAGGCACGGCCTGGTGTTGGGGACCTGCGCACTGCAGTCCCCGAAAGTCAGCGGCGGCGACCGCCCCGGCTCCGAGCGTAGTAGCATACGTCGCTCCGGGCGCCGGGCGTTCCCCTGCCGGAAAACCCCCATCTCTTGAAATG

## Sheet: Cryptophiale fasciculata
	SHD		id	paper_id	primers	longitude	latitude	continent	sample_type	ITS1_extracted	ITS2_extracted	ITS_total	Biome	MAT	MAP	pH	year_of_sampling	abundances	analysed strain	analysed sequence
																			MFLU 18-1499	CATTACAGGAATCGCAAGACTCCCTGAAACCACTGTGAACTTACCGAAACGTTGCCTCGGCGGGTGCCGCGGTGGGNNNNNNNNNGGGGCCCGCCCGCGGCGCAGCGCCCGCCGGTGGCTCTCCACACTCCGTCTCTATAGCGATGTATCTCTGAGCTTCTAGCGAAATAAGTCAAAACTTTCAACAACGGATCTCTTGGTTCTGGCATCGATGAAGAACGCAGCGAAATGCGATAAGTAATGTGAATTGCAGAATTCAGTGAACCATCGAATCTTTGAACGCACATTGCGCCCGCCGGCATTCCGGCGGGCATGCCTGTTCGAGCGTCATTTCCACCCTCAGGCCCCGCCTGGTGTTGGGGACCTGCCCACCGCGGCAGCCCCCCAAAGACAGCGGCG…
	no hit with similarity ≥99%

## Sheet: Cryptophiale udagawae
	SHD		id	paper_id	primers	longitude	latitude	continent	sample_type	ITS1_extracted	ITS2_extracted	ITS_total	Biome	MAT	MAP	pH	year_of_sampling	abundances	analysed strain	analysed sequence
			12039	Purahong_2017_8EFD	ITS1F/ITS4	118.137	29.2145	Asia	deadwood	2555	2676	5231	forest biome	16.5	2064	5.1	2012	1	MFLUCC 18-0422 (neúplná ITS1)	ACCCCTGTGAACGTACCGAAACGTTGCCTCGGCGGGCGCCGCGGTAGGCCCTCCCTCCCCCCGGGGAGGGGGCTCCCCGCGGCACCCCAGCCCGCCGGCGGCCCTACAAACTCTGTCTGCATAGCGTTGGATCTCGGAGCATAGCGAAATAGTCAAAACTTTCAACAACGGATCTCTTGGTTCTGGCATCGATGAAGAACGCAGCGAAATGCGATAAGTAATGTGAATTGCAGAATTCAGTGAACCATCGAATCTTTGAACGCACATTGCGCCCGCCGGCATTCCGGCGGGCATGCCTGTTCGAGCGTCATTTCCACCCTCAGGCCCCGCCTGGTGTTGGGGGCCGGCCGCCCTGGGCGGCCGCCCCCGAAAGACAGCGGCGGGCTCGCCCCGGTCCCG…
			11979	Purahong_2017_8EFD	ITS1F/ITS4	118.132	29.2171	Asia	deadwood	1939	2181	4120	forest biome	16.8	1901	4.6	2012	1
			7292	Tedersoo_2015_ED81	ITS1F/ITS2	147.376	-9.43501	Australia	soil	26876	0	26876	forest biome	22.3	2290	5.32	2011	1
			Abundance				Geography							sample type								Biome											Mean annual temperature (°C)	Mean annual precipitation (mm)
	Species	SH	number of samples	number of studies	Total reads	Relative reads frequency	North America	South America	Europe	Africa	Asia	Australia	Antartica	soil	rhizosphere soil	litter	litter+humus	deadwood	lichen	shoot	root	forest biome	woodland biome	shrubland biome	grassland biome	desert biome	tundra biome	mangrove biome	anthropogenic terrestrial biome	marine biome	freshwater biome	polar desert biome	MAT (avg)	MAP (Avg)	pH (AVG)
absolute numbers	Cryptophiale_udagawae_		3	2	3	0.00828112	0	0	0	0	2	1	0	1	0	0	0	2	0	0	0	3	0	0	0	0	0	0	0	0	0	0	18.5333	2085	5.00667
% (if applicable)	Cryptophiale_udagawae_		3	2	3	0.00828112	0	0	0	0	66.6667	33.3333	0	33.3333	0	0	0	66.6667	0	0	0	100	0	0	0	0	0	0	0	0	0	0	18.5333	2085	5.00667

## Sheet: Dictyochaeta callimorpha
	SHD		id	paper_id	primers	longitude	latitude	continent	sample_type	ITS1_extracted	ITS2_extracted	ITS_total	Biome	MAT	MAP	pH	year_of_sampling	abundances	analysed strain	analysed sequence
			5268	George_2019_9BEA	ITS5/5.8S_fungi	-4.83509	51.8894	Europe	soil	190954	0	190954	anthropogenic terrestrial biome	10.1	1269	3.57	2013 to 2014	1	ICMP 15155	CATTACAGGACTCGCAAGAATCCCGAAACCACTGTGAACCTACCGAACGTTGCCTCGGCGGGCGCCCGGCCCTGCGCCGGGACCCGGCCCGCCGGCGGCCTCTTACTCTGTCTCTCAGCGTTGTATCTCTGAGTCTCACAAATGAGTCAAAACTTTCAACAACGGATCTCTTGGTTCTGGCATCGATGAAGAACGCAGCGAAATGCGATAAGTAATGTGAATTGCAGAATTCAGTGAATCATCGAATCTTTGAACGCACATTGCGCCCGCCAGTATCCTGGCGGGCATGCCTGTTCGAGCGTCATTTCAACCCTCAGGCCCTGCCTGGTGTTGGGGACCTGCGCCTGCAGTCCCCGAAAGACAGCGGCGGGCTCGTCCCGGCTCCGAGCGTAGTAGCTT…
			9876	Tedersoo_2014_B9DD	ITS3/ITS4	145.74	-37.6778	Australia	soil	0	4472	4472	forest biome	10.5	1199	3.58	2011	1
			16072	Tedersoo_2014_B9DD	ITS3/ITS4	145.521	-37.5271	Australia	soil	0	6567	6567	forest biome	11.1	1325	3.18	2011	2
			Abundance				Geography							sample type								Biome											Mean annual temperature (°C)	Mean annual precipitation (mm)
	Species	SH	number of samples	number of studies	Total reads	Relative reads frequency	North America	South America	Europe	Africa	Asia	Australia	Antartica	soil	rhizosphere soil	litter	litter	deadwood	lichen	shoot	root	forest biome	woodland biome	shrubland biome	grassland biome	desert biome	tundra biome	mangrove biome	anthropogenic terrestrial biome	marine biome	freshwater biome	polar desert biome	MAT (avg)	MAP (Avg)	pH (AVG)
absolute numbers	Dictyochaeta callimorpha		3	2	4	0.00198027	0	0	1	0	0	2	0	3	0	0	0	0	0	0	0	2	0	0	0	0	0	0	1	0	0	0	10.5667	1264.33	3.44333
% (if applicable)	Dictyochaeta callimorpha		3	2	4	0.00198027	0	0	33.3333	0	0	66.6667	0	100	0	0	0	0	0	0	0	66.6667	0	0	0	0	0	0	33.3333	0	0	0	10.5667	1264.33	3.44333

## Sheet: Dictyochaeta fuegiana
	SHD		id	paper_id	primers	longitude	latitude	continent	sample_type	ITS1_extracted	ITS2_extracted	ITS_total	Biome	MAT	MAP	pH	year_of_sampling	abundances	analysed strain	analysed sequence
			7728	Gao_2015_1CEF	ITS1-OF/ITS4	118.122	29.2149	Asia	root	6	3057	3063	forest biome	17.4	1759	4.74	2010	1	ICMP 15153 type	CATTACAGGACTCGCAAGAATCCCGAAACCACTGTGAACCTACCGAACGTTGCCTCGGCGGGCGCCCGGCCCCGCGCCGGGACCCGGCCCGCCGGCGGCCCCTTACTCTGTCTCTCAGCGTTGTATCTCTGAGTCTCACAAATGAGTCAAAACTTTCAACAACGGATCTCTTGGTTCTGGCATCGATGAAGAACGCAGCGAAATGCGATAAGTAATGTGAATTGCAGAATTCAGTGAATCATCGAATCTTTGAACGCACATTGCGCCCGCCAGTATCCTGGCGGGCATGCCTGTTCGAGCGTCATTTCAACCCTCAGGCCTTGCCTGGTGTTGGGGACCTGCGCCTGCAGTCCCCGAAAGACAGCGGCGGGCTCGTCCCGGCTCCGAGCGTAGTAACTT…
			9196	Gao_2015_1CEF	ITS1-OF/ITS4	118.081	29.2706	Asia	root	54	4295	4349	forest biome	15.6	2123	4.44	2010	1
			11980	Gao_2015_1CEF	ITS1-OF/ITS4	118.136	29.2738	Asia	root	7	3999	4006	forest biome	14.4	2525	4.61	2010	2
			12815	Gao_2015_1CEF	ITS1-OF/ITS4	118.131	29.2492	Asia	root	29	4827	4856	forest biome	15.7	2157	4.44	2010	1
			12816	Gao_2015_1CEF	ITS1-OF/ITS4	118.135	29.2148	Asia	root	94	4160	4254	forest biome	16.5	2064	4.74	2010	1
			15999	Gao_2015_1CEF	ITS1-OF/ITS4	118.116	29.2463	Asia	root	102	2457	2559	forest biome	16.6	1856	4.44	2010	6
			17816	Gao_2015_1CEF	ITS1-OF/ITS4	118.124	29.2388	Asia	root	4	4202	4206	forest biome	15.8	1935	4.61	2010	1
			2663	George_2019_9BEA	ITS5/5.8S_fungi	-4.96838	51.7062	Europe	soil	121423	0	121423	grassland biome	10.8	1027	4.73	2013 to 2014	7
			5268	George_2019_9BEA	ITS5/5.8S_fungi	-4.83509	51.8894	Europe	soil	190954	0	190954	anthropogenic terrestrial biome	10.1	1269	3.57	2013 to 2014	395
			3021	He_2016_D113	ITS1F/ITS2	124.016	41.0139	Asia	soil	103711	0	103711	forest biome	6.7	993	5.12	2013	61
			4126	Park_2018_569C	ITS1F/ITS4	125.2	34.695	Asia	root	4940	6608	11548	forest biome	12.9	1422		2015	390
			9995	RoyBolduc_2016_F11B	ITS1F/ITS4	-61.7459	47.4696	North America	soil	3694	3067	6761	shrubland biome	5.1	940	4.89	2011	12
			16311	Vannette_2016_07A8	ITS1F/ITS2	-155.328	19.6754	North America	root	648	0	648	forest biome	15.7	2835		2011	4
			10506	Zhou_2016_A8F1	gITS7/ITS4	-83.5	35	North America	soil	0	29187	29187	forest biome	9.2	2371	4.43	2012	3
			Abundance				Geography							sample type								Biome											Mean annual temperature (°C)	Mean annual precipitation (mm)
	Species	SH	number of samples	number of studies	Total reads	Relative reads frequency	North America	South America	Europe	Africa	Asia	Australia	Antartica	soil	rhizosphere soil	litter	litter+humus	deadwood	lichen	shoot	root	forest biome	woodland biome	shrubland biome	grassland biome	desert biome	tundra biome	mangrove biome	anthropogenic terrestrial biome	marine biome	freshwater biome	polar desert biome	MAT (avg)	MAP (Avg)	pH (AVG)
absolute numbers	Dictyochaeta fuegiana		14	7	885	0.180052	3	0	2	0	9	0	0	5	0	0	0	0	0	0	9	11	0	1	1	0	0	0	1	0	0	0	13.0357	1805.43	4.56333
% (if applicable)	Dictyochaeta fuegiana		14	7	885	0.180052	21.4286	0	14.2857	0	64.2857	0	0	35.7143	0	0	0	0	0	0	64.2857	78.5714	0	0.0549009	7.14286	0	0	0	7.14286	0	0	0	13.0357	1805.43	4.56333

## Sheet: Dictyochaeta querna
	SHD		id	paper_id	primers	longitude	latitude	continent	sample_type	ITS1_extracted	ITS2_extracted	ITS_total	Biome	MAT	MAP	pH	year_of_sampling	abundances	analysed strain	analysed sequence
			9196	Gao_2015_1CEF	ITS1-OF/ITS4	118.081	29.2706	Asia	root	54	4295	4349	forest biome	15.6	2123	4.44	2010	1	CBS 145503	CATTACAGGACTCGCAAGAATCCCAAAACCACTGTGAACCTACCGAACGTTGCCTCGGCGGGCGCCCGGCCTCGCGCCGGGACCCGGCCCGCCGGCGGCCCCTTACTCTGTCTCTCAGCGTTGTATCTCTGAGTCTCACAAATGAGTCAAAACTTTCAACAACGGATCTCTTGGTTCTGGCATCGATGAAGAACGCAGCGAAATGCGATAAGTAATGTGAATTGCAGAATTCAGTGAATCATCGAATCTTTGAACGCACATTGCGCCCGCCAGTATCCTGGCGGGCATGCCTGTTCGAGCGTCATTTCAACCCTCAGGCCTTGCCTGGTGTTGGGGACCTGCGCCTGCAGTCCCCGAAAGACAGCGGCGGGCTCGTCCCGGCTCCGAGCGTAGTAACTT…
			11980	Gao_2015_1CEF	ITS1-OF/ITS4	118.136	29.2738	Asia	root	7	3999	4006	forest biome	14.4	2525	4.61	2010	2
			12815	Gao_2015_1CEF	ITS1-OF/ITS4	118.131	29.2492	Asia	root	29	4827	4856	forest biome	15.7	2157	4.44	2010	1
			12816	Gao_2015_1CEF	ITS1-OF/ITS4	118.135	29.2148	Asia	root	94	4160	4254	forest biome	16.5	2064	4.74	2010	1
			15999	Gao_2015_1CEF	ITS1-OF/ITS4	118.116	29.2463	Asia	root	102	2457	2559	forest biome	16.6	1856	4.44	2010	6
			5268	George_2019_9BEA	ITS5/5.8S_fungi	-4.83509	51.8894	Europe	soil	190954	0	190954	anthropogenic terrestrial biome	10.1	1269	3.57	2013 to 2014	2
			7252	George_2019_9BEA	ITS5/5.8S_fungi	-4.54987	51.9858	Europe	soil	161573	0	161573	grassland biome	10	1099	4.31	2013 to 2014	2
			4126	Park_2018_569C	ITS1F/ITS4	125.2	34.695	Asia	root	4940	6608	11548	forest biome	12.9	1422		2015	261
			1535	Saitta_2018_51C8	ITS3/ITS4	12.0022	36.7808	Europe	soil	0	287205	287205	forest biome	14.1	626	4.26	2013	1
			2215	Saitta_2018_51C8	ITS3/ITS4	12.0182	36.778	Europe	soil	0	327824	327824	forest biome	16.2	518	6.28	2013	16
			2216	Saitta_2018_51C8	ITS3/ITS4	12.0118	36.7759	Europe	soil	0	287988	287988	forest biome	15.1	581	5.47	2013	7
			148	Saitta_2018_51C8	ITS3/ITS4	12.0118	36.7812	Europe	soil	0	351934	351934	forest biome	15.1	581	5.66	2013	1
			1745	Saitta_2018_51C8	ITS3/ITS4	12.015	36.8185	Europe	soil	0	264842	264842	forest biome	18.6	489	5.8	2013	1
			2217	Saitta_2018_51C8	ITS3/ITS4	12.0247	36.7701	Europe	soil	0	302983	302983	forest biome	16.4	512	5.97	2013	18
			4275	Saitta_2018_51C8	ITS3/ITS4	12.0242	36.7354	Europe	soil	0	379300	379300	forest biome	18.1	477	5.57	2013	5
			2219	Saitta_2018_51C8	ITS3/ITS4	12.021	36.7584	Europe	soil	0	437180	437180	forest biome	16.6	533	6.23	2013	9
			709	Saitta_2018_51C8	ITS3/ITS4	11.9923	36.7702	Europe	soil	0	253454	253454	forest biome	15.8	597	5.01	2013	10
			1540	Saitta_2018_51C8	ITS3/ITS4	12.0083	36.7778	Europe	soil	1	319449	319450	forest biome	15.1	581	5.91	2013	3
			10506	Zhou_2016_A8F1	gITS7/ITS4	-83.5	35	North America	soil	0	29187	29187	forest biome	9.2	2371	4.43	2012	3
			Abundance				Geography							sample type								Biome											Mean annual temperature (°C)	Mean annual precipitation (mm)
	Species	SH	number of samples	number of studies	Total reads	Relative reads frequency	North America	South America	Europe	Africa	Asia	Australia	Antartica	soil	rhizosphere soil	litter	litter+humus	deadwood	lichen	shoot	root	forest biome	woodland biome	shrubland biome	grassland biome	desert biome	tundra biome	mangrove biome	anthropogenic terrestrial biome	marine biome	freshwater biome	polar desert biome	MAT (avg)	MAP (Avg)	pH (AVG)	pH (Stdev)
absolute numbers	Dictyochaeta querna		19	5	350	0.00965398	1	0	12	0	6	0	0	13	0	0	0	0	0	0	6	17	0	0	1	0	0	0	1	0	0	0	14.8474	1177.95	5.06333	#DIV/0!
% (if applicable)	Dictyochaeta querna		19	5	350	0.00965398	5.26316	0	63.1579	0	31.5789	0	0	68.4211	0	0	0	0	0	0	31.5789	89.4737	0	0	5.26316	0	0	0	5.26316	0	0	0	14.8474	1177.95	5.06333	#DIV/0!

## Sheet: Kionochaeta microspora
	SHD		id	paper_id	primers	longitude	latitude	continent	sample_type	ITS1_extracted	ITS2_extracted	ITS_total	Biome	MAT	MAP	pH	year_of_sampling	abundances	analysed strain	analysed sequence
			1393	Bissett_AAAA_2016	ITS1F/ITS4	150.667	-35.1367	Australia	soil	33153	1622	34775	forest biome	17.3	1425	4.7	2012	1	GZCC 18-0036 type	TTACTGGATGCAATACTCCAACAACCCTTGCGAATCTACCGAAACGTTGCCTCGGCGGGGCTCCTCCGGGAGCGCCAACCCGCCGGCGGCCCCAAACTCTGCCTCATTTAGTGTCTCTCTGAGCAAACTTAAATAAGTTAAAACTTTCAACAACGGATCTCTTGGTTCTGGCATCGATGAAGAACGCAGCGAAATGCGATAAGTAATGTGAATTGCAGAATTCAGTGAATCATCGAATCTTTGAACGCACATTGCGCCCGCCAGTATTCTGGCGGGCATGCCTGTTCGAGCGTCATTTCAACCCTCAGGCTCGCCCTGGTGTTGGGGACCTGCGCTATGCAGCCCCCGGAAGACAGCGGCGGACCCGTCCGGCTCCGAGCGTAGTACTATACGTCGCTT…
			6015	Gao_2015_1CEF	ITS1-OF/ITS4	118.1	29.2425	Asia	root	28	4122	4150	forest biome	16.8	1748	4.74	2010	1
			12765	Purahong_2017_8EFD	ITS1F/ITS4	118.11	29.2411	Asia	deadwood	2761	3087	5848	forest biome	16.4	1829	4.8	2012	2
			17832	Purahong_2017_8EFD	ITS1F/ITS4	118.108	29.2434	Asia	deadwood	2363	2583	4946	forest biome	16.6	1856	4.9	2012	8
			6178	Purahong_2017_8EFD	ITS1F/ITS4	118.091	29.277	Asia	deadwood	2970	3095	6065	forest biome	15.7	2015	4.6	2012	8
			12764	Purahong_2017_8EFD	ITS1F/ITS4	118.137	29.2145	Asia	deadwood	2271	2444	4715	forest biome	16.5	2064	5.1	2012	4
			1320	Purahong_AD_2019	ITS1F/ITS4	120.82	22.27	Asia	deadwood	13845	13383	27228	forest biome	22.2	2242	NA_	2016	1
			5985	Shigyo_2019_5B19	gITS7/ITS4ngs	138.818	35.9174	Asia	soil	0	43104	43104	forest biome	8.5	1126	NA_	2016	178
			11536	Talbot_2014_A187	ITS1F/ITS4	-82.2308	29.7396	North America	soil	1171	38	1209	forest biome	20.5	1282	NA_	2012	1
			793	Tedersoo_2015_ED81	ITS3tagmix1 to ITS3tagmix5/ITS4ngs	147.376	-9.43501	Australia	soil	0	45799	45799	forest biome	22.3	2290	5.32	2011	1
			1628	Zhang_2017_02C2	ITS3/ITS4	124.9	41.85	Asia	topsoil	0	61600	61600	forest biome	4.7	773	NA_	2013	2
			1627	Zhang_2017_02C2	ITS3/ITS4	124.9	41.85	Asia	soil	0	56556	56556	forest biome	4.7	773	NA_	2013	1
			250	Zhang_2017_02C2	ITS3/ITS4	124.9	41.85	Asia	topsoil	0	56568	56568	forest biome	4.7	773	NA_	2013	1
			1272	Zhang_2017_02C2	ITS3/ITS4	124.9	41.85	Asia	topsoil	0	57191	57191	forest biome	4.7	773	NA_	2013	2
			483	Zhang_2017_02C2	ITS3/ITS4	124.9	41.85	Asia	topsoil	0	55608	55608	forest biome	4.7	773	NA_	2013	2
			5051	Zhang_2017_02C2	ITS3/ITS4	124.9	41.85	Asia	soil	0	45989	45989	forest biome	4.7	773	NA_	2013	2
			5056	Zhang_2017_02C2	ITS3/ITS4	124.9	41.85	Asia	soil	0	54755	54755	forest biome	4.7	773	NA_	2013	3
			485	Zhang_2017_02C2	ITS3/ITS4	124.9	41.85	Asia	soil	0	57752	57752	forest biome	4.7	773	NA_	2013	1
			Abundance				Geography							sample type								Biome											Mean annual temperature (°C)	Mean annual precipitation (mm)
	Species	SH	number of samples	number of studies	Total reads	Relative reads frequency	North America	South America	Europe	Africa	Asia	Australia	Antartica	soil	rhizosphere soil	litter	litter+humus	deadwood	lichen	shoot	root	forest biome	woodland biome	shrubland biome	grassland biome	desert biome	tundra biome	mangrove biome	anthropogenic terrestrial biome	marine biome	freshwater biome	polar desert biome	MAT (avg)	MAP (Avg)	pH (AVG)
absolute numbers	Kionochaeta_microspora		18	7	219	0.0351041	1	0	0	0	15	2	0	8	0	0	0	5	0	0	1	18	0	0	0	0	0	0	0	0	0	0	11.6889	1336.72	4.88
% (if applicable)	Kionochaeta_microspora		18	7	219	0.0351041	5.55556	0	0	0	83.3333	11.1111	0	57.1429	0	0	0	35.7143	0	0	7.14286	100	0	0	0	0	0	0	0	0	0	0	11.6889	1336.72	4.88

## Sheet: Kionochaeta castanea
	SHD		id	paper_id	primers	longitude	latitude	continent	sample_type	ITS1_extracted	ITS2_extracted	ITS_total	Biome	MAT	MAP	pH	year_of_sampling	abundances	analysed strain	analysed sequence
			4478	Song_2019_add	ITS86F/ITS4	101.253	21.9103	Asia	soil	0	26747	26747	forest biome	23	1087	4	2013	1	GZCC 18-0025 type	CATTACTGGATGCAATACTCCAACAACCCTTGCGAACATACCTAAACGTTGCCTCGGCGGGGCTCCCTCACAGGAGCGCCAACCCGCCGGCGGCCCCAAACTCTGCCTCATTGGTGTCTCTCTGAGCAAAACTAAATAAGTTAAAACTTTCAACAACGGATCTCTTGGTTCTGGCATCGATGAAGAACGCAGCGAAATGCGATAAGTAATGTGAATTGCAGAATTCAGTGAATCATCGAATCTTTGAACGCACATTGCGCCCGCCAGCATTCTGGCGGGCATGCCTGTTCGAGCGTCATTTCAACCCTCAGGCTAGCCCTGGTGTTGGGGACCTGCACACTGCAGCCCCCGAAAGGCAGCGGCGGACCCGTCCGGCTCCGAGCGTAGTACTATACGTCG…
			Abundance				Geography							sample type								Biome											Mean annual temperature (°C)	Mean annual precipitation (mm)
	Species	SH	number of samples	number of studies	Total reads	Relative reads frequency	North America	South America	Europe	Africa	Asia	Australia	Antartica	soil	rhizosphere soil	litter	litter+humus	deadwood	lichen	shoot	root	forest biome	woodland biome	shrubland biome	grassland biome	desert biome	tundra biome	mangrove biome	anthropogenic terrestrial biome	marine biome	freshwater biome	polar desert biome	MAT (avg)	MAP (Avg)	pH (AVG)
absolute numbers	Kionochaeta castaneae		1	1	1	0.00373874	0	0	0	0	1	0	0	1	0	0	0	0	0	0	0	1	0	0	0	0	0	0	0	0	0	0	23	1087	4
% (if applicable)	Kionochaeta castaneae		1	1	1	0.00373874	0	0	0	0	100	0	0	100	0	0	0	0	0	0	0	100	0	0	0	0	0	0	0	0	0	0	23	1087	4

## Sheet: Kionochaeta ivoriensis
	SHD		id	paper_id	primers	longitude	latitude	continent	sample_type	ITS1_extracted	ITS2_extracted	ITS_total	Biome	MAT	MAP	pH	year_of_sampling	abundances	analysed strain	analysed sequence
																			CBS 374.76 type	CATTACAGGAATCGCGAGACTCCCTGAACCACTGTGAACCTTACCAAAACGTTGCCTCGGCGGGTGCTGCGGCGCGGGGCCTACCCCCGCCCGCGGCGTCTCGCCCGCCGGTGGCCTCTAACTCTTGCCTCTCAGCGCTGCCTCTCTGAGCTTCTAGCGAAATAAGTCAAAACTTTCAACAACGGATCTCTTGGTTCTGGCATCGATGAAGAACGCAGCGAAATGCGATAAGTAATGTGAATTGCAGAATTCAGTGAACCATCGAATCTTTGAACGCATATTGCGCCCGCCGGCATTCCGGCGGGCATGCCTGTCCGAGCGTCATTTCCACCCTCAGGCCCCGCCTGGTGTTGGGGGTCTGCGCGGTGCTGCAGCCCCCGAAAGACAGTGGCGGGCTCG…
	no hit with similarity ≥99%

[truncated: 32 more sheets: Kionochaeta ramifera, Z. stellata (=S. stellata), Z.urewerae (=B.verticillata), Zanclospora aurea, Zanclospora clavulata, Zanclospora falcata, Zanclospora iberica, Zanclospora jonesii, Zanclospora lateriphila, Zanclospora novae-zelandiae, Zanclospora phaeostalacta, Zanclospora ramifera,  Zanclospora sylvatica, Zanclospora tropicalis, Zanclospora xylophila, ITS1_ENV1, ITS1_ENV2, ITS1_ENV3, ITS1_ENV4, ITS1_ENV5 …]
