# Supplementary material for: Phylogeny, Global Biogeography and Pleomorphism of Zanclospora
Source: Microorganisms. 2021 Mar 29;9(4):706. doi: 10.3390/microorganisms9040706 (PMC8066784; doi:10.3390/microorganisms9040706)
Supplement: Supplementary file 1 [file microorganisms-09-00706-s001.zip › Supplementary Tables/Supplementary Table S4.xls]

## Sheet: barcoding gap
Table S4. Estimates of evolutionary divergence between ITS rDNA, 28S rDNA, tub2 and tef1-α sequences.
	ITS rDNA
		1	2	3	4	5	6	7	8	9	10	11	12	13	14	15	16	17	18	19
1	Zanclospora aurea CBS 147013T
2	Zanclospora clavulata CBS 146967	0.05397
3	Zanclospora falcata CBS 147012T	0.05397	0.01080
4	Zanclospora iberica CBS 130280	0.05151	0.01087	0.01302
5	Zanclospora iberica CBS 130426T	0.05151	0.01087	0.01302	0.00000
6	Zanclospora jonesii MFLUCC 151015T	0.12183	0.13272	0.13915	0.13627	0.13627
7	Zanclospora lateriphiala ANM 1079	0.07465	0.04820	0.04570	0.05084	0.05084	0.16182
8	Zanclospora lateriphiala ANM 794	0.07191	0.04570	0.04322	0.04831	0.04831	0.15837	0.00212
9	Zanclospora lateriphiala CBS 147014	0.07191	0.04570	0.04322	0.04831	0.04831	0.15837	0.00212	0.00000
10	Zanclospora lateriphiala SMH 3294	0.07465	0.04820	0.04570	0.05084	0.05084	0.16182	0.00000	0.00212	0.00212
11	Zanclospora novaezelandiae ICMP 15112	0.05151	0.01087	0.01304	0.00868	0.00868	0.13306	0.05084	0.04831	0.04831	0.05084
12	Zanclospora novaezelandiae ICMP 15781E	0.04895	0.00866	0.01083	0.00648	0.00648	0.12989	0.04831	0.04580	0.04580	0.04831	0.00214
13	Zanclospora phaeostalacta ICMP 15137T	0.06946	0.03368	0.03361	0.03137	0.03137	0.12488	0.06584	0.06320	0.06320	0.06584	0.02435	0.02205
14	Zanclospora ramifera ICMP 15127	0.06952	0.02649	0.02655	0.02424	0.02424	0.12955	0.06065	0.05806	0.05806	0.06065	0.02424	0.02195	0.03368
15	Zanclospora ramifera ICMP 22738T	0.06952	0.02649	0.02655	0.02424	0.02424	0.12955	0.06065	0.05806	0.05806	0.06065	0.02424	0.02195	0.03368	0.00000
16	Zanclospora sylvatica SMH 2893T	0.13609	0.11124	0.11722	0.12056	0.12056	0.06291	0.13846	0.13527	0.13527	0.13846	0.11151	0.10856	0.11202	0.11977	0.11977
17	Zanclospora tropicalis SMH 1267T	0.13773	0.13308	0.14278	0.13663	0.13663	0.03132	0.15880	0.15538	0.15538	0.15880	0.13342	0.13025	0.13089	0.13567	0.13567	0.07640
18	Zanclospora tropicalis SMH 2250	0.13773	0.13308	0.14278	0.13663	0.13663	0.03132	0.15880	0.15538	0.15538	0.15880	0.13342	0.13025	0.13089	0.13567	0.13567	0.07640	0.00000
19	Zanclospora xylophila ICMP 22737T	0.04644	0.02208	0.01983	0.01983	0.01983	0.14947	0.04836	0.04585	0.04585	0.04836	0.01529	0.01305	0.03840	0.03125	0.03125	0.12673	0.14648	0.14648
	28S rDNA
		1	2	3	4	5	6	7	8	9	10	11	12	13	14	15	16	17	18	19	20	21
1	Zanclospora aurea CBS 147013T
2	Zanclospora clavulata CBS 146967	0.01150
3	Zanclospora falcata CBS 147012T	0.01605	0.00227
4	Zanclospora iberica CBS 130280	0.01546	0.00227	0.00056
5	Zanclospora iberica CBS 130426T	0.01972	0.00341	0.00753	0.00753
6	Zanclospora jonesii MFLUCC 151015T	0.02394	0.01874	0.02175	0.02175	0.02290
7	Zanclospora lateriphiala ANM 1079	0.01967	0.00642	0.00970	0.00970	0.01132	0.02508
8	Zanclospora lateriphiala ANM 794	0.01275	0.00313	0.00628	0.00628	0.00946	0.01948	0.00000
9	Zanclospora lateriphiala CBS 147014	0.01366	0.00455	0.00631	0.00540	0.01413	0.02179	0.00000	0.00000
10	Zanclospora lateriphiala SMH 26291T	0.01454	0.00478	0.00671	0.00574	0.01479	0.02161	0.00000	0.00000	0.00000
11	Zanclospora lateriphiala SMH 3294	0.01388	0.00455	0.00641	0.00549	0.01413	0.02179	0.00000	0.00000	0.00000	0.00000
12	Zanclospora lateriphiala SMH 3320	0.01661	0.00600	0.00870	0.00772	0.01600	0.02292	0.00171	0.00000	0.00191	0.00191	0.00191
13	Zanclospora novaezelandiae ICMP 15112	0.01723	0.00341	0.00223	0.00279	0.00862	0.02295	0.01135	0.00628	0.00722	0.00769	0.00734	0.00968
14	Zanclospora novaezelandiae ICMP 15781E	0.01723	0.00341	0.00223	0.00279	0.00862	0.02295	0.01135	0.00628	0.00722	0.00769	0.00734	0.00968	0.00000
15	Zanclospora phaeostalacta ICMP 15137T	0.01603	0.00684	0.00730	0.00673	0.01633	0.02522	0.01460	0.01591	0.00811	0.00863	0.00825	0.01063	0.00830	0.00830
16	Zanclospora ramifera ICMP 15127	0.01605	0.00804	0.00847	0.00789	0.01752	0.02415	0.01469	0.00948	0.00906	0.00964	0.00921	0.01166	0.00833	0.00833	0.00662
17	Zanclospora ramifera ICMP 22738T	0.01605	0.00804	0.00847	0.00789	0.01752	0.02415	0.01469	0.00948	0.00906	0.00964	0.00921	0.01166	0.00830	0.00830	0.00662	0.00109
18	Zanclospora sylvatica SMH 2893T	0.02278	0.01872	0.02279	0.02379	0.02787	0.01705	0.01812	0.00952	0.01986	0.02066	0.01986	0.02276	0.02379	0.02379	0.02669	0.02579	0.02579
19	Zanclospora tropicalis SMH 1267T	0.02214	0.01753	0.02222	0.02121	0.02673	0.00443	0.02159	0.01282	0.02124	0.02107	0.02124	0.02321	0.02323	0.02323	0.02415	0.02323	0.02323	0.01337
20	Zanclospora tropicalis SMH 2250	0.02162	0.01753	0.02169	0.02071	0.02673	0.00443	0.02159	0.01282	0.02074	0.02061	0.02074	0.02275	0.02268	0.02268	0.02358	0.02268	0.02268	0.01409	0.00000
21	Zanclospora xylophila ICMP 22737T	0.01255	0.00113	0.00504	0.00448	0.01083	0.01939	0.00643	0.00314	0.00359	0.00382	0.00365	0.00577	0.00606	0.00606	0.00274	0.00441	0.00439	0.02182	0.01923	0.01878
	tub2
		1	2	3	4	5	6	7	8	9	10	11	12	13	14	15	16	17	18	19
1	Zanclospora aurea CBS 147013T
2	Zanclospora clavulata CBS 146967	0.11523
3	Zanclospora falcata CBS 147012T	0.12726	0.02300
4	Zanclospora iberica CBS 130280	0.13075	0.01972	0.01978
5	Zanclospora iberica CBS 130426T	0.12163	0.01451	0.02117	0.00000
6	Zanclospora jonesii MFLUCC 151015T	0.04586	0.05516	0.02942	n.a.	0.05094
7	Zanclospora lateriphiala ANM 1079	0.07067	0.02031	0.03176	0.00000	0.02353	0.06058
8	Zanclospora lateriphiala CBS 147014	0.11749	0.03406	0.05086	0.04410	0.04354	0.02703	0.04619
9	Zanclospora lateriphiala SMH 26291T	0.04586	0.02228	0.02942	n.a.	0.02434	0.07513	0.00162	0.02703
10	Zanclospora lateriphiala SMH 3294	0.04586	0.02228	0.02942	n.a.	0.02434	0.07513	0.00162	0.02703	0.00000
11	Zanclospora lateriphiala SMH 3320	0.04586	0.02228	0.02942	n.a.	0.02434	0.07513	0.00162	0.02703	0.00000	0.00000
12	Zanclospora novaezelandiae ICMP 15112	0.12259	0.02142	0.01913	0.01953	0.02099	0.03126	0.03280	0.04411	0.03126	0.03126	0.03126
13	Zanclospora novaezelandiae ICMP 15781E	0.11958	0.02138	0.01910	0.01953	0.02096	0.03031	0.03227	0.04405	0.03031	0.03031	0.03031	0.00000
14	Zanclospora phaeostalacta ICMP 15137T	0.15141	0.01947	0.06053	0.05520	0.05620	n.a.	0.05561	0.06253	n.a.	n.a.	n.a.	0.04982	0.04982
15	Zanclospora ramifera ICMP 15127	0.12570	0.02940	0.03627	0.03677	0.03785	0.04586	0.05575	0.04397	0.04586	0.04586	0.04586	0.02975	0.02971	0.05348
16	Zanclospora ramifera ICMP 22738T	0.11832	0.02773	0.03320	0.03361	0.03495	0.04586	0.05575	0.04409	0.04586	0.04586	0.04586	0.02832	0.02768	0.05165	0.00272
17	Zanclospora sylvatica SMH 2893T	0.04586	0.05531	0.02942	n.a.	0.05261	0.04103	0.05553	0.02703	0.06313	0.06372	0.06372	0.03126	0.03031	n.a.	0.04586	0.04586
18	Zanclospora tropicalis SMH 1267T	0.04586	0.05835	0.02942	n.a.	0.05414	0.01650	0.06410	0.02703	0.08019	0.07960	0.07960	0.03126	0.03031	n.a.	0.04586	0.04586	0.04173
19	Zanclospora tropicalis SMH 2250	0.04586	0.05712	0.02942	n.a.	0.05271	0.01660	0.06410	0.02703	0.08074	0.08074	0.08074	0.03126	0.03031	n.a.	0.04586	0.04586	0.04126	0.00306
20	Zanclospora xylophila ICMP 22737T	0.11871	0.01986	0.03294	0.03059	0.03059	n.a.	0.14384	0.03812	n.a.	n.a.	n.a.	0.02591	0.02591	0.03827	0.02916	0.02601	n.a.	n.a.	n.a.
	tef1-α
		1	2	3	4	5	6	7	8	9	10	11
1	Zanclospora aurea CBS 147013T
2	Zanclospora clavulata CBS 146967	0.05240
3	Zanclospora falcata CBS 147012T	0.04452	0.01815
4	Zanclospora iberica CBS 130280	0.04454	0.01371	0.01491
5	Zanclospora iberica CBS 130426T	0.04454	0.01371	0.01491	0.00000
6	Zanclospora lateriphiala CBS 147014	0.04234	0.04089	0.03347	0.03314	0.03314
7	Zanclospora novaezelandiae ICMP 15112	0.04678	0.01798	0.00529	0.01692	0.01692	0.03537
8	Zanclospora novaezelandiae ICMP 15781E	0.04678	0.01798	0.00529	0.01692	0.01692	0.03537	0.00000
9	Zanclospora phaeostalacta ICMP 15137T	0.03786	0.03093	0.02247	0.02226	0.02226	0.02772	0.02442	0.02442
10	Zanclospora ramifera ICMP 15127	0.04263	0.02892	0.01988	0.02213	0.02213	0.02897	0.02214	0.02214	0.01431
11	Zanclospora ramifera ICMP 22738T	0.04120	0.02903	0.01922	0.02137	0.02137	0.02908	0.02138	0.02138	0.01382	0.00000
12	Zanclospora xylophila ICMP 22737T	0.03674	0.02984	0.02138	0.02226	0.02226	0.02554	0.02334	0.02334	0.01053	0.01543	0.01490
	Notes: The number of base substitutions per site from between sequences are shown. The frequency distribution graphs (bin size of 0.001) of the Kimura-2-parameter distances (barcoding gaps) for the ITS, 28S, tef1-α and tub2 loci. The intraspecific distances are shown as red bars and interspecific distances as blue bars.

## Sheet: Captions
ITS. Estimates of Evolutionary Divergence between Sequences. The number of base substitutions per site from between sequences are shown. Analyses were conducted using the Kimura 2-parameter model [1]. The rate variation among sites was modeled with a gamma distribution (shape parameter = 1). This analysis involved 19 nucleotide sequences. All ambiguous positions were removed for each sequence pai…
28S. Estimates of Evolutionary Divergence between Sequences.The number of base substitutions per site from between sequences are shown. Analyses were conducted using the Kimura 2-parameter model [1]. This analysis involved 21 nucleotide sequences. All ambiguous positions were removed for each sequence pair (pairwise deletion option). There were a total of 1842 positions in the final dataset. Evol…
tef1a. Estimates of Evolutionary Divergence between Sequences.The number of base substitutions per site from between sequences are shown. Analyses were conducted using the Kimura 2-parameter model [1]. This analysis involved 12 nucleotide sequences. All ambiguous positions were removed for each sequence pair (pairwise deletion option). There were a total of 958 positions in the final dataset. Evo…
tub2. Estimates of Evolutionary Divergence between Sequences. The number of base substitutions per site from between sequences are shown. Analyses were conducted using the Kimura 2-parameter model [1]. The analysis involved 20 nucleotide sequences. Codon positions included were 1st+2nd+3rd+Noncoding. All ambiguous positions were removed for each sequence pair. There were a total of 1791 positions…
1. Kimura M. (1980). A simple method for estimating evolutionary rate of base substitutions through comparative studies of nucleotide sequences. Journal of Molecular Evolution 16:111-120.
2. Kumar S., Stecher G., Li M., Knyaz C., and Tamura K. (2018). MEGA X: Molecular Evolutionary Genetics Analysis across computing platforms. Molecular Biology and Evolution 35:1547-1549.
